# Supplementary material for: Methyl 2-(N-ethyl­methane­sulfonamido)benzoate
Source: Acta Crystallogr Sect E Struct Rep Online. 2008 Jan 9;64(Pt 2):o389. doi: 10.1107/S160053680800007X (PMC2960301; doi:10.1107/S160053680800007X)
Supplement: Supplementary file 1 [file e-64-0o389-sup1.cif]

##############################################################################
###                                                                        ###
###        Electronic paper (Acta Crystallographica Section E)             ###
###                                                                        ###
##############################################################################
#                                                                            #
# This CIF contains the data in a paper accepted for publication in Acta     #
# Crystallographica Section E. It conforms to the requirements of Notes      #
# for Authors for Section E, and has been peer reviewed under the auspices   #
# of the IUCr Commission on Journals.                                        #
#                                                                            #
# Full details of the Crystallographic Information File format               #
# are given in the paper "The Crystallographic Information File (CIF):       #
# a New Standard Archive File for Crystallography" by S. R. Hall, F. H.      #
# Allen and I. D. Brown [Acta Cryst. (1991), A47, 655-685].                  #
#                                                                            #
# The current version of the core CIF dictionary is obtainable from          #
# ftp://ftp.iucr.org/pub/cif_core.dic. The current version number is 2.1.    #
#                                                                            #
# Software is freely available for graphical display of the structure(s) in  #
# this CIF.  For information consult the CIF home page http://www.iucr.org/  #
# cif/home.html                                                              #
#                                                                            #
##############################################################################
                                             
data_global
_audit_creation_method     ?
_journal_date_recd_electronic     2007-12-13
_journal_date_accepted     2008-01-02
_journal_name_full     'Acta Crystallographica, Section E'
_journal_year     2008
_journal_volume     64
_journal_issue      2
_journal_page_first     o389
_journal_page_last     o389
_journal_paper_category     QO
_journal_coeditor_code     HK2412
_publ_contact_author
;Muhammad Nawaz Tahir
University of Sarodha
Department of Physics
Sarodha
Pakistan
;
_publ_contact_author_email     dmntahir_uos@yahoo.com
_publ_contact_author_fax     '0092 48 32 22 121'
_publ_contact_author_phone     '0092 48 92 30 170'
_publ_section_title
;
Methyl 2-(<i>N</i>-ethylmethanesulfonamido)benzoate
;
loop_
    _publ_author_name
    _publ_author_address
    'Muhammad Shafiq'
;
Government College University,
Department of Chemistry,
Lahore
Pakistan
;
    'Tahir, M. Nawaz'
;
University of Sargodha,
Department of Physics,
Sagrodha
Pakistan
;
    'Islam Ullah Khan'
;
Government College University,
Department of Chemistry,
Lahore
Pakistan
;
    'Waseeq Ahmad Siddiqui'
;
Government College University,
Department of Chemistry,
Lahore
Pakistan
;
    'Muhammad Nadeem Arshad'
;
Government College University,
Department of Chemistry,
Lahore
Pakistan
;
data_I
_audit_creation_method     SHELXL-97
_chemical_name_systematic
;
Methyl 2-(N-ethylmethanesulfonamido)benzoate
;
_chemical_name_common     ?
_chemical_formula_moiety     'C11 H15 N O4 S'
_chemical_formula_sum     'C11 H15 N O4 S'
_chemical_formula_iupac     'C11 H15 N O4 S'
_chemical_formula_weight     257.30
_chemical_melting_point     ?
_symmetry_cell_setting     triclinic
_symmetry_space_group_name_H-M     'P -1'
_symmetry_space_group_name_Hall     '-P 1'
loop_
    _symmetry_equiv_pos_as_xyz
    'x, y, z'
    '-x, -y, -z'
_cell_length_a     8.0161(4)
_cell_length_b     8.4386(4)
_cell_length_c     10.5329(5)
_cell_angle_alpha     85.244(3)
_cell_angle_beta     78.721(3)
_cell_angle_gamma     62.650(3)
_cell_volume     620.61(5)
_cell_formula_units_Z     2
_cell_measurement_reflns_used     3596
_cell_measurement_theta_min     2.717
_cell_measurement_theta_max     24.78
_cell_measurement_temperature     296(2)
_exptl_crystal_description     prismatic
_exptl_crystal_colour     colourless
_exptl_crystal_size_max     0.25
_exptl_crystal_size_mid     0.18
_exptl_crystal_size_min     0.12
_exptl_crystal_density_diffrn     1.377
_exptl_crystal_density_meas     ?
_exptl_crystal_density_method     'not measured'
_exptl_crystal_F_000     272
_exptl_absorpt_coefficient_mu     0.263
_exptl_absorpt_correction_type     multi-scan
_exptl_absorpt_process_details     '(SADABS; Bruker, 2005)'
_exptl_absorpt_correction_T_min     0.935
_exptl_absorpt_correction_T_max     0.958
_exptl_special_details     ' '
_diffrn_ambient_temperature     296(2)
_diffrn_radiation_type     MoK\a
_diffrn_radiation_wavelength     0.71073
_diffrn_radiation_source     'fine-focus sealed tube'
_diffrn_radiation_monochromator     graphite
_diffrn_measurement_device_type     'Bruker KAPPA APEXII CCD diffractometer'
_diffrn_measurement_method     '\w scans'
_diffrn_detector_area_resol_mean     8.33
_diffrn_reflns_number     11895
_diffrn_reflns_av_R_equivalents     0.0315
_diffrn_reflns_av_sigmaI/netI     0.0300
_diffrn_reflns_theta_min     1.97
_diffrn_reflns_theta_max     28.28
_diffrn_reflns_theta_full     28.28
_diffrn_measured_fraction_theta_max     0.975
_diffrn_measured_fraction_theta_full     0.975
_diffrn_reflns_limit_h_min     -10
_diffrn_reflns_limit_h_max     10
_diffrn_reflns_limit_k_min     -11
_diffrn_reflns_limit_k_max     11
_diffrn_reflns_limit_l_min     -14
_diffrn_reflns_limit_l_max     14
_diffrn_standards_number     0
_diffrn_standards_interval_count     ?
_diffrn_standards_interval_time     ?
_diffrn_standards_decay_%     ?
_refine_special_details
;
 Refinement of F^2^ against ALL reflections.  The weighted R-factor wR and
 goodness of fit S are based on F^2^, conventional R-factors R are based
 on F, with F set to zero for negative F^2^. The threshold expression of
 F^2^ > 2sigma(F^2^) is used only for calculating R-factors(gt) etc. and is
 not relevant to the choice of reflections for refinement.  R-factors based
 on F^2^ are statistically about twice as large as those based on F, and R-
 factors based on ALL data will be even larger.
;
_reflns_number_total     3012
_reflns_number_gt     1817
_reflns_threshold_expression     I>3\s(I)
_refine_ls_structure_factor_coef     Fsqd
_refine_ls_matrix_type     full
_refine_ls_R_factor_all     0.0686
_refine_ls_R_factor_gt     0.0431
_refine_ls_wR_factor_gt     0.1085
_refine_ls_wR_factor_ref     0.1232
_refine_ls_goodness_of_fit_ref     1.001
_refine_ls_restrained_S_all     1.001
_refine_ls_number_reflns     3012
_refine_ls_number_parameters     154
_refine_ls_number_restraints     0
_refine_ls_hydrogen_treatment     constr
_refine_ls_weighting_scheme     calc
_refine_ls_weighting_details
         'calc w=1/[\s^2^(Fo^2^)+(0.0727P)^2^+0.1532P] where P=(Fo^2^+2Fc^2^)/3'
_atom_sites_solution_hydrogens     geom
_atom_sites_solution_primary     direct
_atom_sites_solution_secondary     difmap
_refine_ls_shift/su_max     0.000
_refine_ls_shift/su_mean     0.000
_refine_diff_density_max     0.373
_refine_diff_density_min     -0.356
_refine_ls_extinction_method     none
_refine_ls_extinction_coef     ?
loop_
    _atom_type_symbol
    _atom_type_description
    _atom_type_scat_dispersion_real
    _atom_type_scat_dispersion_imag
    _atom_type_scat_source
    'C' 'C' 0.0033 0.0016
                         'International Tables Vol C Tables 4.2.6.8 and 6.1.1.4'
    'H' 'H' 0.0000 0.0000
                         'International Tables Vol C Tables 4.2.6.8 and 6.1.1.4'
    'N' 'N' 0.0061 0.0033
                         'International Tables Vol C Tables 4.2.6.8 and 6.1.1.4'
    'O' 'O' 0.0106 0.0060
                         'International Tables Vol C Tables 4.2.6.8 and 6.1.1.4'
    'S' 'S' 0.1246 0.1234
                         'International Tables Vol C Tables 4.2.6.8 and 6.1.1.4'
_computing_data_collection     'APEX2 (Bruker, 2007)'
_computing_cell_refinement     'APEX2 (Bruker, 2007)'
_computing_data_reduction     'SAINT (Bruker, 2007)'
_computing_structure_solution     'SHELXS97 (Sheldrick, 2008)'
_computing_structure_refinement     'SHELXL97 (Sheldrick, 2008)'
_computing_molecular_graphics
                  'ORTEP-3 for Windows (Farrugia, 1997) and PLATON (Spek, 2003)'
_computing_publication_material
;
WinGX publication routines (Farrugia, 1999) and PLATON (Spek,
2003)
;
loop_
    _atom_site_type_symbol
    _atom_site_label
    _atom_site_fract_x
    _atom_site_fract_y
    _atom_site_fract_z
    _atom_site_U_iso_or_equiv
    _atom_site_adp_type
    _atom_site_calc_flag
    _atom_site_refinement_flags
    _atom_site_occupancy
    _atom_site_disorder_assembly
    _atom_site_disorder_group
    S S1 0.14595(10) 0.13878(8) 0.07989(5) 0.0507(2) Uani d . 1 . .
    O O1 -0.0510(3) 0.1954(3) 0.08167(19) 0.0688(6) Uani d . 1 . .
    O O2 0.2655(3) 0.1495(3) -0.03718(16) 0.0707(6) Uani d . 1 . .
    O O3 0.2630(3) 0.0251(3) 0.40332(17) 0.0811(7) Uani d . 1 . .
    O O4 0.0983(3) 0.1413(3) 0.59441(16) 0.0700(6) Uani d . 1 . .
    N N1 0.1604(3) 0.2545(3) 0.18962(17) 0.0457(5) Uani d . 1 . .
    C C1 -0.0041(3) 0.3538(3) 0.2846(2) 0.0443(6) Uani d . 1 . .
    C C2 -0.0200(3) 0.3048(3) 0.4158(2) 0.0436(6) Uani d . 1 . .
    C C3 -0.1825(4) 0.4142(4) 0.5006(3) 0.0605(7) Uani d . 1 . .
    H H3 -0.195 0.3845 0.5878 0.073 Uiso calc R 1 . .
    C C4 -0.3251(4) 0.5646(4) 0.4595(4) 0.0758(9) Uani d . 1 . .
    H H4 -0.4337 0.6344 0.5181 0.091 Uiso calc R 1 . .
    C C5 -0.3076(5) 0.6121(4) 0.3320(4) 0.0801(10) Uani d . 1 . .
    H H5 -0.4039 0.7146 0.3039 0.096 Uiso calc R 1 . .
    C C6 -0.1476(4) 0.5080(4) 0.2458(3) 0.0654(8) Uani d . 1 . .
    H H6 -0.1356 0.542 0.1596 0.078 Uiso calc R 1 . .
    C C7 0.3401(4) 0.2613(4) 0.1897(2) 0.0565(7) Uani d . 1 . .
    H H7A 0.4445 0.1594 0.1417 0.068 Uiso calc R 1 . .
    H H7B 0.3614 0.2524 0.2781 0.068 Uiso calc R 1 . .
    C C8 0.3412(5) 0.4294(5) 0.1310(3) 0.0872(11) Uani d . 1 . .
    H H8A 0.4615 0.427 0.1332 0.131 Uiso calc R 1 . .
    H H8B 0.2402 0.5307 0.1794 0.131 Uiso calc R 1 . .
    H H8C 0.3228 0.4378 0.0429 0.131 Uiso calc R 1 . .
    C C9 0.2485(4) -0.0838(3) 0.1283(2) 0.0573(7) Uani d . 1 . .
    H H9A 0.3819 -0.1245 0.1276 0.086 Uiso calc R 1 . .
    H H9B 0.2333 -0.1556 0.0697 0.086 Uiso calc R 1 . .
    H H9C 0.1866 -0.0938 0.2141 0.086 Uiso calc R 1 . .
    C C10 0.1286(4) 0.1421(3) 0.4659(2) 0.0457(6) Uani d . 1 . .
    C C11 0.2403(5) -0.0050(4) 0.6546(3) 0.0754(9) Uani d . 1 . .
    H H11A 0.204 0.0075 0.747 0.113 Uiso calc R 1 . .
    H H11B 0.3615 -0.0042 0.6282 0.113 Uiso calc R 1 . .
    H H11C 0.2499 -0.1157 0.6285 0.113 Uiso calc R 1 . .
loop_
    _atom_site_aniso_label
    _atom_site_aniso_U_11
    _atom_site_aniso_U_22
    _atom_site_aniso_U_33
    _atom_site_aniso_U_12
    _atom_site_aniso_U_13
    _atom_site_aniso_U_23
    S1 0.0718(5) 0.0469(4) 0.0342(3) -0.0235(3) -0.0201(3) 0.0011(2)
    O1 0.0720(13) 0.0634(12) 0.0718(12) -0.0208(10) -0.0347(10) -0.0126(9)
    O2 0.1094(17) 0.0694(13) 0.0324(9) -0.0411(12) -0.0106(9) 0.0037(8)
    O3 0.0977(16) 0.0587(12) 0.0408(10) 0.0047(11) -0.0141(10) -0.0030(9)
    O4 0.0661(13) 0.0920(15) 0.0355(9) -0.0220(11) -0.0101(9) 0.0021(9)
    N1 0.0579(13) 0.0471(11) 0.0337(9) -0.0239(10) -0.0109(9) -0.0018(8)
    C1 0.0527(15) 0.0365(12) 0.0475(12) -0.0200(11) -0.0169(11) -0.0023(9)
    C2 0.0484(14) 0.0446(13) 0.0417(12) -0.0224(12) -0.0104(11) -0.0062(10)
    C3 0.0547(17) 0.0681(18) 0.0569(15) -0.0256(15) -0.0035(13) -0.0186(13)
    C4 0.0540(19) 0.065(2) 0.095(2) -0.0127(16) -0.0083(17) -0.0345(17)
    C5 0.067(2) 0.0508(17) 0.106(3) -0.0015(15) -0.038(2) -0.0169(17)
    C6 0.079(2) 0.0450(15) 0.0677(17) -0.0174(15) -0.0307(16) 0.0023(12)
    C7 0.0632(17) 0.0686(17) 0.0439(13) -0.0347(15) -0.0087(12) -0.0046(12)
    C8 0.122(3) 0.094(3) 0.075(2) -0.077(2) -0.013(2) 0.0089(18)
    C9 0.0779(19) 0.0455(14) 0.0483(14) -0.0252(14) -0.0173(13) -0.0010(11)
    C10 0.0556(16) 0.0491(14) 0.0348(11) -0.0255(13) -0.0077(11) -0.0016(10)
    C11 0.082(2) 0.095(2) 0.0440(14) -0.0339(18) -0.0227(15) 0.0166(14)
_geom_special_details
;
 All esds (except the esd in the dihedral angle between two l.s. planes)
 are estimated using the full covariance matrix.  The cell esds are taken
 into account individually in the estimation of esds in distances, angles
 and torsion angles; correlations between esds in cell parameters are only
 used when they are defined by crystal symmetry.  An approximate (isotropic)
 treatment of cell esds is used for estimating esds involving l.s. planes.
;
loop_
    _geom_bond_atom_site_label_1
    _geom_bond_atom_site_label_2
    _geom_bond_site_symmetry_2
    _geom_bond_distance
    _geom_bond_publ_flag
    S1 O1 . 1.421(2) yes
    S1 O2 . 1.4303(19) yes
    S1 N1 . 1.6269(18) yes
    S1 C9 . 1.747(2) yes
    O3 C10 . 1.193(3) yes
    O4 C10 . 1.328(3) yes
    O4 C11 . 1.443(3) yes
    N1 C1 . 1.431(3) ?
    N1 C7 . 1.468(3) ?
    C1 C6 . 1.380(3) ?
    C1 C2 . 1.408(3) ?
    C2 C3 . 1.387(3) ?
    C2 C10 . 1.485(3) ?
    C3 C4 . 1.369(4) ?
    C3 H3 . 0.93 ?
    C4 C5 . 1.368(5) ?
    C4 H4 . 0.93 ?
    C5 C6 . 1.372(4) ?
    C5 H5 . 0.93 ?
    C6 H6 . 0.93 ?
    C7 C8 . 1.503(4) ?
    C7 H7A . 0.97 ?
    C7 H7B . 0.97 ?
    C8 H8A . 0.96 ?
    C8 H8B . 0.96 ?
    C8 H8C . 0.96 ?
    C9 H9A . 0.96 ?
    C9 H9B . 0.96 ?
    C9 H9C . 0.96 ?
    C11 H11A . 0.96 ?
    C11 H11B . 0.96 ?
    C11 H11C . 0.96 ?
loop_
    _geom_angle_atom_site_label_1
    _geom_angle_atom_site_label_2
    _geom_angle_atom_site_label_3
    _geom_angle_site_symmetry_1
    _geom_angle_site_symmetry_3
    _geom_angle
    _geom_angle_publ_flag
    O1 S1 O2 . . 119.88(12) yes
    O1 S1 N1 . . 107.29(11) yes
    O2 S1 N1 . . 107.34(11) yes
    O1 S1 C9 . . 108.32(13) yes
    O2 S1 C9 . . 106.53(13) yes
    N1 S1 C9 . . 106.83(11) yes
    C10 O4 C11 . . 116.5(2) yes
    C1 N1 C7 . . 119.82(18) ?
    C1 N1 S1 . . 119.87(16) ?
    C7 N1 S1 . . 120.29(16) ?
    C6 C1 C2 . . 119.3(2) ?
    C6 C1 N1 . . 118.0(2) ?
    C2 C1 N1 . . 122.6(2) ?
    C3 C2 C1 . . 117.9(2) ?
    C3 C2 C10 . . 119.3(2) ?
    C1 C2 C10 . . 122.8(2) ?
    C4 C3 C2 . . 121.8(3) ?
    C4 C3 H3 . . 119.1 ?
    C2 C3 H3 . . 119.1 ?
    C5 C4 C3 . . 119.9(3) ?
    C5 C4 H4 . . 120 ?
    C3 C4 H4 . . 120 ?
    C4 C5 C6 . . 119.7(3) ?
    C4 C5 H5 . . 120.1 ?
    C6 C5 H5 . . 120.1 ?
    C5 C6 C1 . . 121.3(3) ?
    C5 C6 H6 . . 119.3 ?
    C1 C6 H6 . . 119.3 ?
    N1 C7 C8 . . 112.8(2) ?
    N1 C7 H7A . . 109 ?
    C8 C7 H7A . . 109 ?
    N1 C7 H7B . . 109 ?
    C8 C7 H7B . . 109 ?
    H7A C7 H7B . . 107.8 ?
    C7 C8 H8A . . 109.5 ?
    C7 C8 H8B . . 109.5 ?
    H8A C8 H8B . . 109.5 ?
    C7 C8 H8C . . 109.5 ?
    H8A C8 H8C . . 109.5 ?
    H8B C8 H8C . . 109.5 ?
    S1 C9 H9A . . 109.5 ?
    S1 C9 H9B . . 109.5 ?
    H9A C9 H9B . . 109.5 ?
    S1 C9 H9C . . 109.5 ?
    H9A C9 H9C . . 109.5 ?
    H9B C9 H9C . . 109.5 ?
    O3 C10 O4 . . 121.8(2) yes
    O3 C10 C2 . . 126.8(2) yes
    O4 C10 C2 . . 111.4(2) yes
    O4 C11 H11A . . 109.5 ?
    O4 C11 H11B . . 109.5 ?
    H11A C11 H11B . . 109.5 ?
    O4 C11 H11C . . 109.5 ?
    H11A C11 H11C . . 109.5 ?
    H11B C11 H11C . . 109.5 ?
loop_
    _geom_torsion_atom_site_label_1
    _geom_torsion_atom_site_label_2
    _geom_torsion_atom_site_label_3
    _geom_torsion_atom_site_label_4
    _geom_torsion_site_symmetry_1
    _geom_torsion_site_symmetry_2
    _geom_torsion_site_symmetry_3
    _geom_torsion_site_symmetry_4
    _geom_torsion
    _geom_torsion_publ_flag
    O1 S1 N1 C1 . . . . 14.2(2) ?
    O2 S1 N1 C1 . . . . 144.26(18) ?
    C9 S1 N1 C1 . . . . -101.8(2) ?
    O1 S1 N1 C7 . . . . -164.23(18) ?
    O2 S1 N1 C7 . . . . -34.2(2) ?
    C9 S1 N1 C7 . . . . 79.8(2) ?
    C7 N1 C1 C6 . . . . 104.8(3) ?
    S1 N1 C1 C6 . . . . -73.6(3) ?
    C7 N1 C1 C2 . . . . -72.0(3) ?
    S1 N1 C1 C2 . . . . 109.6(2) ?
    C6 C1 C2 C3 . . . . 0.9(3) ?
    N1 C1 C2 C3 . . . . 177.6(2) ?
    C6 C1 C2 C10 . . . . -179.4(2) ?
    N1 C1 C2 C10 . . . . -2.7(3) ?
    C1 C2 C3 C4 . . . . 0.5(4) ?
    C10 C2 C3 C4 . . . . -179.2(2) ?
    C2 C3 C4 C5 . . . . -1.2(4) ?
    C3 C4 C5 C6 . . . . 0.4(5) ?
    C4 C5 C6 C1 . . . . 1.0(5) ?
    C2 C1 C6 C5 . . . . -1.7(4) ?
    N1 C1 C6 C5 . . . . -178.6(3) ?
    C1 N1 C7 C8 . . . . -78.2(3) ?
    S1 N1 C7 C8 . . . . 100.3(2) ?
    C11 O4 C10 O3 . . . . 2.3(4) ?
    C11 O4 C10 C2 . . . . -176.2(2) ?
    C3 C2 C10 O3 . . . . 170.1(3) ?
    C1 C2 C10 O3 . . . . -9.6(4) ?
    C3 C2 C10 O4 . . . . -11.5(3) ?
    C1 C2 C10 O4 . . . . 168.9(2) ?
loop_
    _geom_hbond_atom_site_label_D
    _geom_hbond_atom_site_label_H
    _geom_hbond_atom_site_label_A
    _geom_hbond_site_symmetry_A
    _geom_hbond_distance_DH
    _geom_hbond_distance_HA
    _geom_hbond_distance_DA
    _geom_hbond_angle_DHA
    C9 H9B O1 2_555 0.96 2.50 3.372(5) 151
    C7 H7B O3 1_555 0.97 2.57 3.044(4) 110
    C9 H9C O3 1_555 0.96 2.59 3.152(4) 117
