# Supplementary material for: Methyl 2-(N-ethyl­methane­sulfonamido)benzoate
Source: Acta Crystallogr Sect E Struct Rep Online. 2008 Jan 9;64(Pt 2):o389. doi: 10.1107/S160053680800007X (PMC2960301; doi:10.1107/S160053680800007X)
Supplement: Supplementary file 2 [file e-64-0o389-Isup2.hkl]

#
# h,k,l, Fc-squared, Fo-squared, sigma(Fo-squared) and status flag
#
data_I
_shelx_title ' haffiz1_0m in P-1'
_shelx_refln_list_code          4
_shelx_F_calc_maximum       95.58
_exptl_crystal_F_000       272.00
_reflns_d_resolution_high  0.7499
 
loop_
 _symmetry_equiv_pos_as_xyz
 'x, y, z'
 '-x, -y, -z'
 
_cell_length_a     8.0161
_cell_length_b     8.4386
_cell_length_c    10.5329
_cell_angle_alpha  85.244
_cell_angle_beta   78.721
_cell_angle_gamma  62.650
 
_shelx_F_squared_multiplier     1.000
 
loop_
 _refln_index_h
 _refln_index_k
 _refln_index_l
 _refln_F_squared_calc
 _refln_F_squared_meas
 _refln_F_squared_sigma
 _refln_observed_status
   1   0   0     3727.82     3645.43     49.31 o
   2   0   0     2296.18     2215.48     21.30 o
   3   0   0        5.50        5.11      0.59 o
   4   0   0       40.19       40.06      1.34 o
   5   0   0       15.07       13.00      0.97 o
   6   0   0       77.58       83.90      4.56 o
   7   0   0       39.40       44.81      4.24 o
   8   0   0        3.37        6.11      2.64 o
   9   0   0        0.30        1.63      3.32 o
  -8   1   0        5.82        2.70      3.27 o
  -7   1   0        0.02       -0.81      2.16 o
  -6   1   0      268.97      260.02      6.34 o
  -5   1   0      343.36      335.02      6.23 o
  -4   1   0        0.05       -0.66      0.66 o
  -3   1   0      113.70      115.69      2.16 o
  -2   1   0      117.57      134.39      2.36 o
  -1   1   0     4892.22     4912.91     41.32 o
   0   1   0      601.80      603.85      7.52 o
   1   1   0     1701.86     1610.61     12.61 o
   2   1   0      829.88      773.87      6.47 o
   3   1   0      737.46      675.08      6.86 o
   4   1   0       42.78       42.22      1.57 o
   5   1   0      209.46      200.42      3.31 o
   6   1   0        3.23        1.72      1.14 o
   7   1   0        5.66        2.93      2.40 o
   8   1   0       12.57       12.87      2.90 o
   9   1   0        1.53        0.68      3.37 o
  -8   2   0        1.78        1.95      3.35 o
  -7   2   0        2.95        3.24      2.51 o
  -6   2   0       34.05       42.77      6.57 o
  -5   2   0       54.94       69.66      3.00 o
  -4   2   0       17.02       21.54      1.41 o
  -3   2   0       29.06       25.63      1.94 o
  -2   2   0      125.82      116.60      2.15 o
  -1   2   0        1.71        3.96      0.62 o
   0   2   0        8.00        5.83      0.51 o
   1   2   0     1834.64     1842.46     13.05 o
   2   2   0     9134.86     8833.42     70.54 o
   3   2   0      292.43      257.64      2.87 o
   4   2   0      480.51      486.06      5.38 o
   5   2   0       33.29       26.47      1.26 o
   6   2   0        6.09        4.90      1.43 o
   7   2   0        0.35       -1.91      1.91 o
   8   2   0       12.30       14.93      2.99 o
   9   2   0        3.13        3.18      3.38 o
  10   2   0        0.02       -1.11      3.58 o
  -7   3   0        0.14       -2.56      3.17 o
  -6   3   0       11.23       19.85      3.02 o
  -5   3   0       17.98       12.96      2.12 o
  -4   3   0      479.17      482.29      8.40 o
  -3   3   0      429.15      415.63      5.09 o
  -2   3   0        4.32        5.72      1.02 o
  -1   3   0       61.46       62.11      1.70 o
   0   3   0      719.91      682.20      7.53 o
   1   3   0      938.97      853.58      7.76 o
   2   3   0       26.02       35.08      0.79 o
   3   3   0      226.15      213.10      2.26 o
   4   3   0      100.19       95.99      1.99 o
   5   3   0      180.73      164.66      2.84 o
   6   3   0       37.35       36.58      1.59 o
   7   3   0        6.05        4.58      2.44 o
   8   3   0        1.06       -1.52      2.41 o
   9   3   0        0.56        6.62      3.54 o
  10   3   0        0.01       -1.64      3.65 o
  -7   4   0        3.27        4.20      3.81 o
  -6   4   0        0.07       -3.06      3.06 o
  -5   4   0       14.68       15.12      3.03 o
  -4   4   0        5.52        9.23      2.68 o
  -3   4   0       11.93       19.06      1.61 o
  -2   4   0        0.95        2.76      1.09 o
  -1   4   0      401.78      389.06      5.02 o
   0   4   0      316.77      309.07      4.10 o
   1   4   0        4.13        8.14      0.75 o
   2   4   0       17.21       20.24      0.79 o
   3   4   0       43.00       44.81      1.27 o
   4   4   0      105.33       95.96      1.64 o
   5   4   0        0.00       -0.63      0.89 o
   6   4   0       40.43       37.01      1.78 o
   7   4   0       48.55       52.34      3.92 o
   8   4   0        4.43        1.58      3.94 o
   9   4   0        2.29        1.31      3.40 o
  10   4   0        0.85        3.72      4.00 o
  -6   5   0        1.20        4.89      4.06 o
  -5   5   0        0.27       -0.01      3.48 o
  -4   5   0       26.48       30.44      4.14 o
  -3   5   0        3.65        1.57      2.13 o
  -2   5   0      183.05      170.44      3.59 o
  -1   5   0      103.22       95.89      2.61 o
   0   5   0        1.61        0.28      1.01 o
   1   5   0        2.16        2.03      0.74 o
   2   5   0      262.19      251.55      3.46 o
   3   5   0      148.20      152.54      2.24 o
   4   5   0        1.07        1.52      0.70 o
   5   5   0        0.18        0.16      0.77 o
   6   5   0       99.30       92.13      2.71 o
   7   5   0      102.71      106.67      5.42 o
   8   5   0        1.63        1.33      3.25 o
   9   5   0        0.32        4.03      3.63 o
  10   5   0        0.28       -3.62      3.62 o
  -5   6   0        8.27       11.70      4.82 o
  -4   6   0        2.70        4.92      5.18 o
  -3   6   0       37.95       39.81      3.33 o
  -2   6   0       24.47       23.07      2.54 o
  -1   6   0        0.37        1.57      1.67 o
   0   6   0       42.59       47.46      1.99 o
   1   6   0      500.88      483.46      7.50 o
   2   6   0      389.07      380.08      5.30 o
   3   6   0       21.22       28.28      1.36 o
   4   6   0        3.42        2.71      0.88 o
   5   6   0       99.12       99.28      3.10 o
   6   6   0       72.46       74.35      3.26 o
   7   6   0       29.75       33.13      4.78 o
   8   6   0       25.96       20.49      4.56 o
   9   6   0        4.07        8.46      4.14 o
  10   6   0        0.66        2.35      4.25 o
  -3   7   0       25.77       25.67      7.61 o
  -2   7   0       19.79       25.69      4.95 o
  -1   7   0        1.28        1.52      3.46 o
   0   7   0      113.82      124.45      6.42 o
   1   7   0       13.74        7.80      1.92 o
   2   7   0       30.89       37.73      2.87 o
   3   7   0        2.75        5.98      1.90 o
   4   7   0       59.13       60.74      3.97 o
   5   7   0       52.90       56.82      4.09 o
   6   7   0       28.85       33.60      5.60 o
   7   7   0       30.17       23.06      5.05 o
   8   7   0        4.99        8.36      4.30 o
   9   7   0        2.21        1.71      4.03 o
  10   7   0        0.49        2.06      4.65 o
  -3   8   0       10.58       14.04      4.03 o
  -2   8   0        0.77       -2.15      3.25 o
  -1   8   0       58.76       74.67      6.97 o
   0   8   0       40.39       51.02      6.03 o
   1   8   0       19.64       20.04      4.53 o
   2   8   0       50.67       57.05      4.02 o
   3   8   0       76.21       79.18      4.03 o
   4   8   0       71.44       73.26      7.43 o
   5   8   0        0.23       -2.14      2.14 o
   6   8   0       42.31       45.45      4.19 o
   7   8   0       34.38       34.05      5.77 o
   8   8   0        1.81        7.47      4.57 o
   9   8   0        6.11        7.84      5.03 o
  -1   9   0       31.73       44.23      6.47 o
   0   9   0        1.39        4.55      4.24 o
   1   9   0       69.42       65.72      6.94 o
   2   9   0       45.36       53.83      6.32 o
   3   9   0        0.00        0.59      2.62 o
   4   9   0       13.57       14.12      2.86 o
   5   9   0       17.67       17.98      5.12 o
   6   9   0        7.67        8.46      4.82 o
   7   9   0        2.06        0.30      4.47 o
   8   9   0       10.61        8.22      5.24 o
   9   9   0        3.43       -1.08      5.01 o
   1  10   0       10.36        6.26      4.80 o
   2  10   0        0.81       -3.91      4.09 o
   3  10   0        4.09        4.23      4.29 o
   4  10   0       11.59       11.11      4.88 o
   5  10   0        4.03        4.66      3.30 o
   6  10   0        1.66        0.75      5.01 o
   7  10   0        2.95        6.45      5.60 o
   8  10   0        2.28        2.50      5.43 o
   3  11   0       18.94       15.98      5.61 o
   4  11   0       14.25       23.47      6.05 o
   5  11   0        0.03       -2.17      4.50 o
   6  11   0        1.68       -2.77      5.46 o
  -5 -11   1        0.01        1.68      4.81 o
  -4 -11   1        6.49       14.27      5.69 o
  -8 -10   1        1.30        4.40      5.62 o
  -7 -10   1        6.73       13.80      6.09 o
  -6 -10   1        1.13       10.61      5.75 o
  -5 -10   1        5.80        5.52      3.27 o
  -4 -10   1        3.34        4.67      4.25 o
  -3 -10   1        1.03        4.69      4.41 o
  -2 -10   1       14.25       15.39      5.08 o
  -1 -10   1       13.90       17.20      5.18 o
  -9  -9   1        0.46        2.44      5.37 o
  -8  -9   1        0.00        1.83      4.81 o
  -7  -9   1        5.10        9.11      5.15 o
  -6  -9   1       13.20        9.55      3.34 o
  -5  -9   1        2.94        2.97      2.53 o
  -4  -9   1        0.05       -1.03      2.65 o
  -3  -9   1        3.97        2.21      3.79 o
  -2  -9   1       10.17       14.06      4.47 o
  -1  -9   1        0.17       -3.48      3.48 o
   0  -9   1        9.28       14.54      4.62 o
   1  -9   1        4.71        4.77      4.43 o
  -9  -8   1        0.94        1.09      4.78 o
  -8  -8   1        0.19       -3.93      4.31 o
  -7  -8   1        9.73       24.31      5.37 o
  -6  -8   1       14.59       12.05      3.21 o
  -5  -8   1        1.77       -1.93      4.40 o
  -4  -8   1       20.77       21.27      2.80 o
  -3  -8   1       10.96        8.48      2.46 o
  -2  -8   1       16.64       15.57      3.12 o
  -1  -8   1        0.59       -1.45      3.38 o
   0  -8   1       21.81       24.12      4.79 o
   1  -8   1        6.36        1.26      3.80 o
   2  -8   1        3.36        0.65      3.85 o
   3  -8   1       10.74        8.46      4.82 o
 -10  -7   1        0.20       -4.45      4.45 o
  -9  -7   1        0.00       -1.85      4.27 o
  -8  -7   1        3.48       -0.08      4.08 o
  -7  -7   1       29.79       44.84      5.85 o
  -6  -7   1        2.12        2.49      2.16 o
  -5  -7   1      102.85      109.48      5.44 o
  -4  -7   1        1.27        1.89      2.08 o
  -3  -7   1       33.53       33.87      2.93 o
  -2  -7   1       24.21       21.72      2.19 o
  -1  -7   1       31.19       30.70      2.08 o
   0  -7   1        1.25        0.46      1.78 o
   1  -7   1       23.69       22.53      3.19 o
   2  -7   1       23.07       27.96      4.78 o
   3  -7   1        2.02       -0.62      2.88 o
   4  -7   1        2.14        0.49      4.09 o
 -10  -6   1        0.69        1.74      4.52 o
  -9  -6   1        0.44       -0.31      3.75 o
  -8  -6   1        2.07        5.60      4.07 o
  -7  -6   1        1.47        4.30      3.72 o
  -6  -6   1       18.76       25.87      2.58 o
  -5  -6   1        3.80        0.81      1.53 o
  -4  -6   1       12.00        9.75      1.12 o
  -3  -6   1        0.56       -0.85      1.10 o
  -2  -6   1       15.57       17.10      1.39 o
  -1  -6   1       11.47       10.97      1.93 o
   0  -6   1        0.13       -0.39      1.79 o
   1  -6   1        1.50        1.27      1.66 o
   2  -6   1        0.18       -0.56      1.77 o
   3  -6   1        0.34        0.76      3.88 o
   4  -6   1        0.07       -2.70      2.70 o
   5  -6   1        0.08       -3.20      3.20 o
 -10  -5   1        0.01       -3.14      4.12 o
  -9  -5   1        1.65        0.64      3.61 o
  -8  -5   1        1.57        6.01      3.87 o
  -7  -5   1       17.01       19.67      4.35 o
  -6  -5   1       16.71       17.24      2.12 o
  -5  -5   1       16.22       21.13      1.27 o
  -4  -5   1       30.65       37.53      1.28 o
  -3  -5   1       50.20       52.61      1.43 o
  -2  -5   1      101.22      119.05      2.43 o
  -1  -5   1        2.05        1.83      0.83 o
   0  -5   1       30.73       38.13      1.61 o
   1  -5   1       32.97       32.68      1.65 o
   2  -5   1       12.49        9.03      2.22 o
   3  -5   1       37.76       39.76      2.75 o
   4  -5   1        4.19       -0.70      3.48 o
   5  -5   1        0.04        0.75      2.63 o
   6  -5   1        0.40       -1.57      3.42 o
 -10  -4   1        0.01        2.07      4.38 o
  -9  -4   1        0.13        3.35      3.92 o
  -8  -4   1        5.53        8.14      3.86 o
  -7  -4   1        1.46       -0.73      2.62 o
  -6  -4   1        0.74       -1.19      1.19 o
  -5  -4   1        9.59        4.77      1.17 o
  -4  -4   1       13.00       12.77      0.94 o
  -3  -4   1       59.00       60.47      1.25 o
  -2  -4   1        5.82        7.88      0.65 o
  -1  -4   1      243.06      265.76      3.36 o
   0  -4   1       46.84       37.33      1.76 o
   1  -4   1       27.91       22.24      1.26 o
   2  -4   1      224.33      194.82      3.79 o
   3  -4   1      202.39      200.55      4.58 o
   4  -4   1        1.04        0.58      1.80 o
   5  -4   1        0.23       -1.88      3.99 o
   6  -4   1        3.85        3.57      2.57 o
   7  -4   1        0.00        2.55      3.39 o
 -10  -3   1        2.75        1.86      4.10 o
  -9  -3   1        0.33        0.11      3.51 o
  -8  -3   1        5.55        6.01      3.60 o
  -7  -3   1       22.23       28.78      3.44 o
  -6  -3   1       30.52       35.14      1.87 o
  -5  -3   1        1.35       -0.41      0.84 o
  -4  -3   1        5.19        7.00      0.81 o
  -3  -3   1       18.82       23.45      1.16 o
  -2  -3   1      246.72      288.09      2.80 o
  -1  -3   1      157.60      147.81      1.76 o
   0  -3   1     2991.04     3147.44     31.98 o
   1  -3   1      157.19      192.90      2.75 o
   2  -3   1      344.87      312.40      4.80 o
   3  -3   1        0.45        1.53      0.95 o
   4  -3   1      123.16      121.03      3.08 o
   5  -3   1       10.02        7.63      1.68 o
   6  -3   1        2.33       -1.77      2.05 o
   7  -3   1        0.43       -1.16      2.39 o
  -9  -2   1        1.66       -0.57      3.53 o
  -8  -2   1        1.66       -1.68      4.16 o
  -7  -2   1        0.05       -1.67      2.27 o
  -6  -2   1       73.13       72.94      2.48 o
  -5  -2   1      222.29      235.42      3.63 o
  -4  -2   1        6.49        8.51      0.83 o
  -3  -2   1        0.44       -0.50      0.50 o
  -2  -2   1      145.42      154.02      1.72 o
  -1  -2   1      588.82      567.03      4.52 o
   0  -2   1      886.82      945.84      8.07 o
   1  -2   1      141.24      116.32      2.33 o
   2  -2   1       26.54       20.67      0.92 o
   3  -2   1      130.07      138.27      2.57 o
   4  -2   1      223.46      207.89      3.23 o
   5  -2   1      231.83      212.49      6.07 o
   6  -2   1       19.00       20.37      2.67 o
   7  -2   1        9.75        6.56      2.54 o
   8  -2   1        0.46        4.15      3.16 o
  -9  -1   1        0.94        2.49      3.81 o
  -8  -1   1        1.18       -1.24      3.11 o
  -7  -1   1        8.43        3.28      4.95 o
  -6  -1   1      116.99      115.95      3.24 o
  -5  -1   1      136.43      144.19      2.76 o
  -4  -1   1       21.02       28.53      1.19 o
  -3  -1   1       47.97       51.59      1.17 o
  -2  -1   1      175.29      175.49      2.18 o
  -1  -1   1      873.17      807.82      7.38 o
   0  -1   1     3468.04     3466.75     27.00 o
   1  -1   1      616.76      599.51      6.00 o
   2  -1   1        1.22        1.09      0.52 o
   3  -1   1       59.81       48.83      1.22 o
   4  -1   1      167.55      146.95      2.38 o
   5  -1   1       20.49       22.56      1.55 o
   6  -1   1      202.33      215.05      5.43 o
   7  -1   1       20.72       20.89      2.75 o
   8  -1   1        0.04        1.39      2.34 o
  -9   0   1        0.67       -0.72      3.67 o
  -8   0   1        0.90       -1.22      3.21 o
  -7   0   1        1.19        0.34      2.49 o
  -6   0   1        1.09       -0.57      1.31 o
  -5   0   1       58.17       52.74      1.62 o
  -4   0   1      185.10      190.50      2.80 o
  -3   0   1      163.26      158.53      2.13 o
  -2   0   1       81.70       77.99      1.20 o
  -1   0   1      164.96      148.28      1.53 o
   0   0   1        0.06       -0.19      0.19 o
   1   0   1      353.39      362.17      5.86 o
   2   0   1        8.26        8.77      0.75 o
   3   0   1       12.52       10.93      0.66 o
   4   0   1       29.46       30.06      1.09 o
   5   0   1      102.58      106.67      2.30 o
   6   0   1        7.06        8.40      1.43 o
   7   0   1        2.04        0.55      1.71 o
   8   0   1        0.03        1.41      2.22 o
   9   0   1        8.06        9.13      3.41 o
  -8   1   1        1.26        2.92      3.73 o
  -7   1   1        4.27        6.01      2.94 o
  -6   1   1       10.03        8.21      2.64 o
  -5   1   1       99.60       95.33      2.61 o
  -4   1   1       75.47       71.09      1.92 o
  -3   1   1      133.92      130.19      2.30 o
  -2   1   1        2.74        2.99      0.65 o
  -1   1   1      266.89      229.37      2.37 o
   0   1   1      232.30      243.57      2.48 o
   1   1   1     2004.62     2065.76     14.95 o
   2   1   1     1075.44      970.50      8.62 o
   3   1   1       66.30       74.74      1.32 o
   4   1   1      456.46      457.13      5.25 o
   5   1   1      130.86      134.84      2.33 o
   6   1   1       11.07       11.42      1.17 o
   7   1   1       19.74       21.62      2.16 o
   8   1   1       58.85       68.96      4.39 o
   9   1   1        7.59        5.37      2.56 o
  -8   2   1        5.23       10.29      4.16 o
  -7   2   1        0.19        1.95      3.34 o
  -6   2   1       13.03       15.58      2.95 o
  -5   2   1       31.10       34.99      2.57 o
  -4   2   1       43.18       38.72      1.64 o
  -3   2   1        0.07       -0.84      0.84 o
  -2   2   1       61.94       57.05      1.43 o
  -1   2   1       75.80       76.79      1.32 o
   0   2   1      722.44      716.63      6.45 o
   1   2   1      360.56      344.27      4.17 o
   2   2   1     3024.41     3079.94     21.06 o
   3   2   1      831.21      830.30      8.36 o
   4   2   1       16.26       20.21      1.67 o
   5   2   1        2.44        0.41      0.88 o
   6   2   1        3.34        2.14      0.92 o
   7   2   1        0.23        3.05      1.56 o
   8   2   1        3.05       -2.02      2.02 o
   9   2   1        4.90        5.93      2.59 o
  10   2   1        2.04       -3.09      3.09 o
  -7   3   1        4.83        9.02      4.42 o
  -6   3   1        0.66        0.72      3.37 o
  -5   3   1        8.62       10.05      2.22 o
  -4   3   1       70.42       72.89      2.81 o
  -3   3   1       22.88       21.74      1.37 o
  -2   3   1      121.38      111.16      2.54 o
  -1   3   1       80.25       76.53      1.76 o
   0   3   1      395.03      386.22      4.11 o
   1   3   1       17.73       15.71      0.71 o
   2   3   1      181.40      177.52      1.87 o
   3   3   1       81.76       80.82      1.25 o
   4   3   1      108.46      114.67      1.84 o
   5   3   1       37.89       42.19      1.65 o
   6   3   1       11.79       16.66      1.20 o
   7   3   1       37.94       52.72      2.89 o
   8   3   1        7.71        7.58      2.62 o
   9   3   1        7.33        9.78      2.87 o
  10   3   1        5.70        5.67      3.52 o
  -6   4   1        0.01       -3.28      3.54 o
  -5   4   1        0.26       -1.60      2.54 o
  -4   4   1       32.14       29.71      3.47 o
  -3   4   1       13.63       13.17      1.62 o
  -2   4   1        0.04       -0.32      0.99 o
  -1   4   1       30.67       32.26      1.39 o
   0   4   1      108.84      110.74      2.38 o
   1   4   1       69.71       62.42      1.43 o
   2   4   1      545.14      513.03      4.65 o
   3   4   1      158.14      157.76      1.88 o
   4   4   1     1033.62      997.72      9.14 o
   5   4   1       41.88       40.70      1.38 o
   6   4   1       26.42       29.71      1.46 o
   7   4   1       91.91       92.66      3.77 o
   8   4   1        1.11        0.26      2.87 o
   9   4   1        1.61       -0.20      2.64 o
  10   4   1        0.54        3.22      3.32 o
  -6   5   1        1.48        6.38      4.43 o
  -5   5   1        5.37        8.44      4.37 o
  -4   5   1        0.01       -3.59      3.59 o
  -3   5   1       32.99       34.31      2.95 o
  -2   5   1      193.98      196.87      4.03 o
  -1   5   1        2.09        2.85      1.32 o
   0   5   1       43.24       41.54      1.75 o
   1   5   1      735.99      707.44      7.78 o
   2   5   1      664.70      650.16      6.75 o
   3   5   1       53.50       54.65      1.36 o
   4   5   1       21.68       20.03      1.11 o
   5   5   1       50.74       53.81      1.69 o
   6   5   1       10.27        8.62      1.26 o
   7   5   1       11.01        4.22      2.56 o
   8   5   1       31.15       27.55      4.66 o
   9   5   1        5.63        3.95      3.37 o
  10   5   1        0.95        1.82      3.54 o
  -5   6   1        0.69        4.00      4.50 o
  -4   6   1        7.27        1.38      4.60 o
  -3   6   1        6.83        4.50      3.53 o
  -2   6   1       50.48       54.33      3.51 o
  -1   6   1      111.55      105.81      3.35 o
   0   6   1        7.61        6.41      1.44 o
   1   6   1      224.35      205.26      3.82 o
   2   6   1        2.32       -0.44      1.00 o
   3   6   1       54.76       50.19      1.41 o
   4   6   1       36.02       34.24      1.47 o
   5   6   1       10.49        9.58      1.63 o
   6   6   1       60.55       59.11      3.84 o
   7   6   1       44.16       54.71      4.24 o
   8   6   1        0.85       -1.83      3.29 o
   9   6   1        1.91        5.95      3.74 o
  10   6   1        0.34       -3.73      3.73 o
  -3   7   1       10.29        9.69      7.46 o
  -2   7   1        0.55       -2.78      2.78 o
  -1   7   1        0.84       -0.48      3.48 o
   0   7   1        0.26        1.07      2.23 o
   1   7   1        3.07        2.80      2.72 o
   2   7   1       26.64       30.03      2.98 o
   3   7   1      147.95      141.13      4.26 o
   4   7   1      106.31       98.05      4.22 o
   5   7   1       18.32       18.67      6.33 o
   6   7   1       73.93       89.71      5.06 o
   7   7   1        4.22       -0.84      3.49 o
   8   7   1        0.40       -3.45      3.45 o
   9   7   1        8.35        5.20      4.19 o
  10   7   1        8.19       14.47      4.99 o
  -3   8   1        3.24       -0.82      3.48 o
  -2   8   1       18.17       19.29     10.55 o
  -1   8   1       13.73       17.10      3.77 o
   0   8   1        0.32        4.72      3.77 o
   1   8   1        8.66       12.11      3.20 o
   2   8   1        9.76       10.55      2.55 o
   3   8   1        1.02        1.66      2.23 o
   4   8   1       14.12       12.38      2.54 o
   5   8   1       37.60       35.94      3.17 o
   6   8   1       12.08       10.24      4.55 o
   7   8   1        0.16       -1.49      4.08 o
   8   8   1       11.21       17.03      4.90 o
   9   8   1        3.76        0.18      4.48 o
  10   8   1        1.43       -1.99      4.63 o
  -1   9   1        2.42       -3.39      3.39 o
   0   9   1       15.24       14.69      5.02 o
   1   9   1       23.69       32.90      5.75 o
   2   9   1        0.07       -2.69      2.76 o
   3   9   1        3.41        3.42      2.48 o
   4   9   1        1.12        4.22      2.50 o
   5   9   1        1.56       -0.11      2.38 o
   6   9   1        0.19       -3.12      3.91 o
   7   9   1        6.08        4.06      4.57 o
   8   9   1        9.85       11.75      5.25 o
   9   9   1        0.67       -4.60      4.60 o
   1  10   1        0.06        1.50      4.54 o
   2  10   1        8.75       11.36      5.18 o
   3  10   1       14.92       20.39      5.42 o
   4  10   1        2.16        1.17      3.07 o
   5  10   1        5.40       11.63      3.95 o
   6  10   1        9.18       14.11      5.46 o
   7  10   1        1.98        2.61      4.83 o
   8  10   1        0.22       -2.23      5.28 o
   3  11   1        2.27       -1.19      4.79 o
   4  11   1        0.05        0.61      4.71 o
   5  11   1        0.51       -5.27      5.27 o
   6  11   1        0.19       -5.21      5.32 o
  -7 -10   2        1.08        2.83      5.49 o
  -6 -10   2       15.08       19.47      4.11 o
  -5 -10   2       43.92       50.91      6.78 o
  -4 -10   2        5.25        7.83      4.58 o
  -3 -10   2        1.39        2.45      4.19 o
  -2 -10   2        3.54        3.61      4.42 o
  -1 -10   2        3.00       10.59      4.78 o
  -8  -9   2        1.64       -0.12      5.08 o
  -7  -9   2        3.96        5.22      5.15 o
  -6  -9   2       14.25       17.11      3.72 o
  -5  -9   2        0.01        7.30      4.41 o
  -4  -9   2       13.99        9.93      4.30 o
  -3  -9   2       34.65       36.74      5.59 o
  -2  -9   2       23.31       33.05      5.36 o
  -1  -9   2        0.07        2.77      3.90 o
   0  -9   2       13.81       23.33      5.19 o
   1  -9   2        9.37       14.27      4.94 o
  -9  -8   2        0.42        1.15      5.04 o
  -8  -8   2        3.02        7.19      5.18 o
  -7  -8   2       10.63       13.55      5.18 o
  -6  -8   2        0.62       -2.42      2.78 o
  -5  -8   2       21.04       20.21      3.39 o
  -4  -8   2       49.29       54.79      3.67 o
  -3  -8   2       12.77       13.17      3.08 o
  -2  -8   2        0.02       -0.45      3.23 o
  -1  -8   2        2.46        0.94      3.57 o
   0  -8   2        1.43        5.82      3.65 o
   1  -8   2        0.00        0.20      3.59 o
   2  -8   2        1.99        4.61      4.11 o
   3  -8   2        7.79       12.82      4.50 o
  -9  -7   2        2.67        3.20      5.09 o
  -8  -7   2        6.60        5.69      4.55 o
  -7  -7   2       19.28       20.68      5.27 o
  -6  -7   2        0.00       -1.45      2.01 o
  -5  -7   2       22.86       20.71      3.22 o
  -4  -7   2        0.46        1.01      2.05 o
  -3  -7   2       25.70       21.62      2.65 o
  -2  -7   2       54.87       56.81      2.51 o
  -1  -7   2       51.81       51.45      2.65 o
   0  -7   2       29.74       33.13      2.67 o
   1  -7   2        9.17        6.75      2.11 o
   2  -7   2       16.67       18.19      3.24 o
   3  -7   2       34.86       43.71      5.39 o
  -9  -6   2        0.00        0.07      4.33 o
  -8  -6   2        3.79       -2.19      3.94 o
  -7  -6   2        4.90        7.54      4.19 o
  -6  -6   2       47.96       45.49      3.14 o
  -5  -6   2       14.39       17.93      2.12 o
  -4  -6   2        0.28       -1.21      1.21 o
  -3  -6   2      130.83      124.96      2.89 o
  -2  -6   2      169.27      150.29      3.04 o
  -1  -6   2        0.03       -0.21      1.10 o
   0  -6   2        2.16        0.06      1.29 o
   1  -6   2        4.35        4.61      1.77 o
   2  -6   2       21.56       28.39      2.53 o
   3  -6   2        0.12       -1.81      1.81 o
   4  -6   2        4.91        5.23      3.25 o
   5  -6   2        1.50        1.34      3.54 o
 -10  -5   2        0.01        0.12      4.60 o
  -9  -5   2        0.42        2.17      4.35 o
  -8  -5   2        6.89        1.78      4.07 o
  -7  -5   2       14.54       13.49      4.46 o
  -6  -5   2        0.49       -1.67      1.79 o
  -5  -5   2       42.21       40.14      2.21 o
  -4  -5   2        7.84        8.26      1.29 o
  -3  -5   2      101.46       90.44      1.75 o
  -2  -5   2        9.66        7.44      0.92 o
  -1  -5   2        3.11        1.57      0.88 o
   0  -5   2       11.57        7.78      1.16 o
   1  -5   2      100.60       98.04      2.42 o
   2  -5   2        2.63       -1.54      1.54 o
   3  -5   2        4.91        5.99      1.63 o
   4  -5   2       12.65       19.80      3.32 o
   5  -5   2       35.18       50.45      3.90 o
   6  -5   2        6.39        1.60      3.28 o
  -9  -4   2        1.30        4.26      4.00 o
  -8  -4   2        4.70       10.23      4.21 o
  -7  -4   2        7.39       14.21      4.10 o
  -6  -4   2       15.50       10.19      1.99 o
  -5  -4   2       13.09       13.02      1.15 o
  -4  -4   2      175.87      168.18      2.59 o
  -3  -4   2       20.39       18.22      0.96 o
  -2  -4   2        1.93        1.55      0.68 o
  -1  -4   2      539.39      525.40      5.50 o
   0  -4   2     2250.41     2194.89     24.49 o
   1  -4   2       48.52       50.52      1.64 o
   2  -4   2      252.17      259.34      3.74 o
   3  -4   2       81.76       82.12      2.54 o
   4  -4   2       32.07       32.81      2.59 o
   5  -4   2        3.10        0.25      2.08 o
   6  -4   2        9.24       14.22      4.47 o
   7  -4   2        2.45        1.00      2.99 o
  -9  -3   2        1.68       -2.53      3.93 o
  -8  -3   2        4.59       12.71      4.23 o
  -7  -3   2        0.25       -1.54      3.28 o
  -6  -3   2       98.29      111.34      3.82 o
  -5  -3   2      161.96      170.37      3.88 o
  -4  -3   2       31.26       34.46      1.27 o
  -3  -3   2       74.91       71.96      1.46 o
  -2  -3   2        1.66        0.20      0.52 o
  -1  -3   2     1513.91     1515.88     13.35 o
   0  -3   2      749.92      772.57      7.93 o
   1  -3   2      134.18      114.96      2.09 o
   2  -3   2      267.60      258.58      3.45 o
   3  -3   2       21.11       23.55      1.23 o
   4  -3   2       30.16       34.79      1.71 o
   5  -3   2       53.04       60.09      2.92 o
   6  -3   2        9.76        8.65      2.50 o
   7  -3   2        1.24       -1.20      2.18 o
  -9  -2   2        1.81        9.10      4.31 o
  -8  -2   2        9.62       15.17      4.30 o
  -7  -2   2        1.16       -2.54      2.54 o
  -6  -2   2      148.35      170.54      4.64 o
  -5  -2   2      162.89      158.04      3.04 o
  -4  -2   2       16.35       17.31      1.21 o
  -3  -2   2      143.63      121.15      2.02 o
  -2  -2   2       52.17       53.67      1.16 o
  -1  -2   2      136.62      120.79      1.45 o
   0  -2   2       15.85       10.81      0.57 o
   1  -2   2     2658.57     2612.39     23.95 o
   2  -2   2     1591.14     1696.54     17.63 o
   3  -2   2       51.64       42.98      1.45 o
   4  -2   2      256.04      248.83      3.47 o
   5  -2   2       34.92       37.74      1.70 o
   6  -2   2        0.61        3.68      3.08 o
   7  -2   2        1.38        1.59      1.96 o
   8  -2   2        5.06        8.00      2.47 o
  -9  -1   2        0.27        5.37      4.40 o
  -8  -1   2        0.88        0.70      3.55 o
  -7  -1   2       16.17       21.71      3.34 o
  -6  -1   2       45.86       61.87      2.94 o
  -5  -1   2      124.16      129.79      2.79 o
  -4  -1   2     1030.93     1063.31     10.33 o
  -3  -1   2       47.70       46.36      1.32 o
  -2  -1   2      338.84      328.57      3.20 o
  -1  -1   2      699.85      663.85      5.95 o
   0  -1   2     3943.60     4152.86     34.04 o
   1  -1   2     1038.63     1108.67     12.28 o
   2  -1   2      307.99      303.32      5.53 o
   3  -1   2      439.78      409.51      5.44 o
   4  -1   2      122.30      118.75      2.01 o
   5  -1   2       55.39       51.77      1.83 o
   6  -1   2        0.00        0.30      1.13 o
   7  -1   2       10.93       13.94      2.27 o
   8  -1   2        0.15       -0.48      1.94 o
   9  -1   2        1.12        4.72      5.60 o
  -8   0   2        0.03       -2.86      3.68 o
  -7   0   2        4.59        8.22      3.69 o
  -6   0   2       13.96        6.14      2.48 o
  -5   0   2      189.23      195.56      3.48 o
  -4   0   2       12.40       16.18      1.07 o
  -3   0   2        1.20        2.38      0.64 o
  -2   0   2        0.07       -0.31      0.52 o
  -1   0   2     4179.30     4164.16     37.19 o
   0   0   2      869.10     1150.11     10.01 o
   1   0   2     1702.22     1831.68     48.88 o
   2   0   2      223.70      210.14      5.00 o
   3   0   2      186.52      151.53      2.96 o
   4   0   2        0.15        0.85      0.54 o
   5   0   2       63.47       66.16      1.68 o
   6   0   2        6.36        5.43      1.41 o
   7   0   2        1.05        1.38      1.46 o
   8   0   2        1.22       -1.61      4.72 o
   9   0   2        2.49        5.32      3.28 o
  -8   1   2        6.71       14.70      4.68 o
  -7   1   2        2.28       -0.19      3.41 o
  -6   1   2       49.99       57.88      3.27 o
  -5   1   2        1.25        2.17      1.38 o
  -4   1   2        5.55        2.63      1.00 o
  -3   1   2       69.79       82.32      1.82 o
  -2   1   2      778.45      799.07      9.13 o
  -1   1   2      154.22      145.04      1.86 o
   0   1   2       73.77       71.27      1.09 o
   1   1   2       17.10       25.99      0.65 o
   2   1   2     1409.48     1357.32     13.85 o
   3   1   2        4.95        8.53      0.54 o
   4   1   2     1128.66     1109.01     11.47 o
   5   1   2       48.86       42.42      1.24 o
   6   1   2       17.24       14.34      1.18 o
   7   1   2      145.59      129.34      3.87 o
   8   1   2       22.54       15.04      3.61 o
   9   1   2        0.44       -0.66      2.21 o
  -7   2   2        6.48        2.82      4.07 o
  -6   2   2        1.79       -0.66      3.37 o
  -5   2   2        4.87        5.23      1.99 o
  -4   2   2       17.16       18.71      1.58 o
  -3   2   2      133.77      131.57      2.87 o
  -2   2   2      217.70      238.34      3.47 o
  -1   2   2      317.77      326.87      3.47 o
   0   2   2       23.85       24.79      0.93 o
   1   2   2     8289.57     8800.38     66.23 o
   2   2   2     3771.05     3876.52     32.26 o
   3   2   2      911.33      852.42      7.31 o
   4   2   2      107.66       85.69      1.46 o
   5   2   2        0.17        0.89      0.68 o
   6   2   2       18.70       14.78      1.17 o
   7   2   2        6.74        7.35      1.23 o
   8   2   2       13.85       12.12      1.93 o
   9   2   2        0.26       -1.86      2.05 o
  10   2   2        0.25       -2.33      2.33 o
  -7   3   2        0.06       -3.99      3.99 o
  -6   3   2        1.10       -3.32      3.32 o
  -5   3   2       19.35       21.70      3.88 o
  -4   3   2      123.15      132.87      3.72 o
  -3   3   2        1.21        1.15      1.06 o
  -2   3   2       50.97       56.36      1.90 o
  -1   3   2       17.22       16.92      1.14 o
   0   3   2      605.39      568.93      5.83 o
   1   3   2      389.28      372.80      4.25 o
   2   3   2       37.66       30.46      0.78 o
   3   3   2       73.76       95.23      1.62 o
   4   3   2       16.93       25.06      0.88 o
   5   3   2        1.77        2.39      0.71 o
   6   3   2      125.73      131.55      2.45 o
   7   3   2       59.61       55.44      2.40 o
   8   3   2        4.76        1.67      1.62 o
   9   3   2       13.60        9.31      2.55 o
  10   3   2        5.25        3.94      2.68 o
  -6   4   2        3.48        0.00      4.21 o
  -5   4   2        7.04       11.91      3.20 o
  -4   4   2       36.66       44.32      5.58 o
  -3   4   2      123.55      117.70      3.58 o
  -2   4   2        6.49        3.03      1.50 o
  -1   4   2      133.19      126.20      2.60 o
   0   4   2        4.82        4.30      0.88 o
   1   4   2      363.15      377.14      4.25 o
   2   4   2      591.02      578.50      5.71 o
   3   4   2     1521.56     1502.70     11.89 o
   4   4   2      752.80      741.93      7.82 o
   5   4   2       11.86       12.97      1.12 o
   6   4   2      128.89      132.40      2.60 o
   7   4   2       17.01       14.20      1.90 o
   8   4   2        1.29        1.50      3.90 o
   9   4   2        9.39        2.80      3.46 o
  10   4   2        7.97        9.31      2.96 o
  -5   5   2        0.00        2.71      4.35 o
  -4   5   2        0.60       -3.29      3.95 o
  -3   5   2       83.01       87.28      5.26 o
  -2   5   2      294.96      307.53      5.42 o
  -1   5   2       67.88       65.77      2.38 o
   0   5   2      103.56      111.68      3.91 o
   1   5   2      769.41      760.27      8.37 o
   2   5   2      404.12      370.83      4.33 o
   3   5   2       55.10       57.63      1.57 o
   4   5   2      129.64      129.85      2.18 o
   5   5   2       37.18       39.07      1.92 o
   6   5   2       26.10       25.65      1.47 o
   7   5   2        2.07       -1.03      1.64 o
   8   5   2       16.04       14.68      4.13 o
   9   5   2        3.19        1.61      4.46 o
  10   5   2        0.10       -0.13      3.12 o
  -5   6   2        0.13        0.21      4.65 o
  -4   6   2       17.16       17.26      5.74 o
  -3   6   2        8.21       10.56      3.29 o
  -2   6   2       13.64       14.74      5.97 o
  -1   6   2       52.50       56.46      3.33 o
   0   6   2       85.95       81.45      3.06 o
   1   6   2      216.12      204.47      3.92 o
   2   6   2       77.56       81.19      2.17 o
   3   6   2      159.12      162.80      2.56 o
   4   6   2       39.09       43.79      1.73 o
   5   6   2       90.04       99.28      2.79 o
   6   6   2        0.61       -1.54      2.33 o
   7   6   2       16.42       20.10      3.20 o
   8   6   2        4.04        1.76      3.78 o
   9   6   2        0.01       -1.68      3.06 o
  10   6   2        5.47        7.57      3.95 o
  -4   7   2        0.48       -5.01      5.01 o
  -3   7   2        0.45        0.99      5.56 o
  -2   7   2        0.29        0.09      2.97 o
  -1   7   2      112.08      113.31      6.14 o
   0   7   2      250.51      260.54      6.10 o
   1   7   2        1.30        0.15      1.78 o
   2   7   2       96.16       97.21      3.56 o
   3   7   2       81.66       76.97      2.90 o
   4   7   2       12.94       14.70      2.07 o
   5   7   2       98.96       93.09      4.08 o
   6   7   2      106.95      118.27      5.86 o
   7   7   2       15.08       23.31      4.56 o
   8   7   2        6.77        2.88      3.70 o
   9   7   2        0.00        5.93      3.90 o
  10   7   2        0.01        4.72      4.08 o
  -2   8   2       13.97       11.66      7.46 o
  -1   8   2        6.38        3.90      3.29 o
   0   8   2       32.39       32.29      4.19 o
   1   8   2       55.89       61.64      3.93 o
   2   8   2       56.88       51.18      3.62 o
   3   8   2       27.32       26.39      4.68 o
   4   8   2       12.13       17.30      3.08 o
   5   8   2        8.71        6.99      2.39 o
   6   8   2        0.02        0.15      3.67 o
   7   8   2        0.96       -1.24      3.88 o
   8   8   2        4.01        6.58      4.42 o
   9   8   2        4.18        3.79      4.35 o
  10   8   2        0.54        7.60      4.57 o
  -1   9   2        0.50        3.54      3.71 o
   0   9   2        3.39       -3.14      3.14 o
   1   9   2       22.77       21.36      5.28 o
   2   9   2       10.71       11.90      3.48 o
   3   9   2       11.29       12.38      2.94 o
   4   9   2        1.96        5.58      2.51 o
   5   9   2        3.27       -1.88      3.16 o
   6   9   2        0.26       -1.55      3.93 o
   7   9   2        6.96        3.28      4.35 o
   8   9   2       12.13       13.61      5.03 o
   9   9   2        0.79        1.00      4.99 o
   1  10   2        0.77        2.99      4.42 o
   2  10   2       18.68       20.77      5.39 o
   3  10   2       32.66       41.96      4.83 o
   4  10   2        7.44        3.23      2.84 o
   5  10   2        3.09       -1.67      3.57 o
   6  10   2        1.72       -1.62      6.00 o
   7  10   2        0.08       -0.29      4.58 o
   8  10   2        1.40        3.58      5.13 o
   5  11   2        2.04       -0.94      5.23 o
   6  11   2        1.04        2.48      5.30 o
  -6 -10   3        4.11        5.88      4.90 o
  -5 -10   3        0.44        4.48      4.40 o
  -4 -10   3        3.65       10.14      4.85 o
  -3 -10   3       15.34       13.73      5.00 o
  -2 -10   3       14.03       14.77      5.24 o
  -1 -10   3        0.26        1.94      4.45 o
  -8  -9   3        1.25       -5.34      5.34 o
  -7  -9   3        4.94        1.59      5.13 o
  -6  -9   3        0.09       -2.25      3.48 o
  -5  -9   3        3.37        2.18      3.90 o
  -4  -9   3       25.84       30.48      5.41 o
  -3  -9   3       50.93       41.28      5.74 o
  -2  -9   3        5.60        5.63      4.10 o
  -1  -9   3        5.26        3.50      3.71 o
   0  -9   3        4.76        2.87      4.12 o
   1  -9   3        0.01       -0.88      3.92 o
  -9  -8   3        6.95       14.24      6.20 o
  -8  -8   3       10.44        2.60      4.99 o
  -7  -8   3        4.60        3.70      3.26 o
  -6  -8   3        0.01       -0.28      3.06 o
  -5  -8   3        3.55        4.87      3.90 o
  -4  -8   3        0.52        2.09      4.17 o
  -3  -8   3       22.06       17.85      4.32 o
  -2  -8   3       18.30       18.77      4.40 o
  -1  -8   3       27.88       27.05      4.70 o
   0  -8   3       28.29       23.84      4.58 o
   1  -8   3        1.23        2.19      3.59 o
   2  -8   3       21.70       27.97      4.84 o
   3  -8   3        0.77       -1.38      3.65 o
  -9  -7   3        0.22       -4.17      4.17 o
  -8  -7   3        1.39       -2.34      4.47 o
  -7  -7   3        0.24        1.35      2.77 o
  -6  -7   3       38.79       41.41      3.34 o
  -5  -7   3       15.25       16.32      2.52 o
  -4  -7   3        8.24       11.00      2.76 o
  -3  -7   3       11.36       15.16      2.46 o
  -2  -7   3        2.91        0.16      1.80 o
  -1  -7   3        7.99       10.14      2.01 o
   0  -7   3        7.79        8.65      2.01 o
   1  -7   3        3.35        5.44      2.01 o
   2  -7   3       19.83       25.48      2.70 o
   3  -7   3        0.18       -2.14      2.55 o
  -9  -6   3        0.00        9.05      5.24 o
  -8  -6   3        0.55       -0.50      4.36 o
  -7  -6   3       22.35       25.50      3.59 o
  -6  -6   3       28.40       29.71      2.93 o
  -5  -6   3       24.69       28.84      3.65 o
  -4  -6   3        0.43       -1.47      1.47 o
  -3  -6   3       72.77       67.94      2.51 o
  -2  -6   3        5.95        1.99      1.08 o
  -1  -6   3        8.40        8.60      1.31 o
   0  -6   3       23.46       26.48      2.24 o
   1  -6   3       34.64       32.38      2.46 o
   2  -6   3       83.22       80.65      3.59 o
   3  -6   3        6.21        6.46      2.07 o
   4  -6   3       38.35       45.07      4.32 o
   5  -6   3        3.07        0.85      3.18 o
  -9  -5   3        1.06       -4.23      4.23 o
  -8  -5   3        0.01       -2.11      3.94 o
  -7  -5   3        0.02        1.28      2.56 o
  -6  -5   3       27.62       32.63      2.86 o
  -5  -5   3        4.22        5.68      2.11 o
  -4  -5   3      373.86      372.72      5.25 o
  -3  -5   3       71.31       86.34      2.10 o
  -2  -5   3      164.20      165.36      3.28 o
  -1  -5   3        0.15        0.04      0.82 o
   0  -5   3        0.02       -0.77      0.91 o
   1  -5   3       25.47       26.55      1.49 o
   2  -5   3       27.60       21.86      2.06 o
   3  -5   3      116.90      120.16      5.14 o
   4  -5   3       24.90       25.11      3.19 o
   5  -5   3        1.02        2.82      4.64 o
   6  -5   3        6.60       10.52      2.64 o
  -9  -4   3        3.55        7.69      4.81 o
  -8  -4   3        1.47       -0.07      4.09 o
  -7  -4   3        6.72        6.50      4.08 o
  -6  -4   3        9.18        6.90      2.19 o
  -5  -4   3      114.27      122.20      3.70 o
  -4  -4   3       94.78      101.73      2.43 o
  -3  -4   3       77.12       73.97      1.99 o
  -2  -4   3       42.50       37.05      1.18 o
  -1  -4   3      155.29      133.02      2.25 o
   0  -4   3       97.24       94.64      2.15 o
   1  -4   3        1.09        0.56      0.73 o
   2  -4   3        6.75        6.25      1.00 o
   3  -4   3       21.12       25.69      1.80 o
   4  -4   3        1.97        2.70      1.75 o
   5  -4   3       11.89       11.20      2.24 o
   6  -4   3       13.07       15.22      3.26 o
   7  -4   3        0.34       -2.40      4.46 o
  -9  -3   3        2.90       13.15      5.10 o
  -8  -3   3        4.10       15.28      4.50 o
  -7  -3   3        0.79       -0.73      3.37 o
  -6  -3   3       49.86       57.80      4.78 o
  -5  -3   3      179.78      180.02      3.36 o
  -4  -3   3       21.30       20.99      1.26 o
  -3  -3   3       91.48       87.23      1.79 o
  -2  -3   3      765.11      735.03      7.26 o
  -1  -3   3      376.01      384.53      4.16 o
   0  -3   3      162.07      151.52      2.13 o
   1  -3   3      206.92      214.18      2.75 o
   2  -3   3       38.44       35.35      1.08 o
   3  -3   3       35.01       33.33      1.28 o
   4  -3   3      201.84      184.42      3.91 o
   5  -3   3      106.63      100.30      2.81 o
   6  -3   3        0.14        0.12      1.48 o
   7  -3   3       16.75       22.58      5.16 o
  -9  -2   3        0.00        1.55      4.49 o
  -8  -2   3        5.76        7.65      4.21 o
  -7  -2   3       34.47       41.58      5.46 o
  -6  -2   3       72.61       76.65      4.07 o
  -5  -2   3        2.44        4.73      1.32 o
  -4  -2   3       98.69      107.97      2.34 o
  -3  -2   3      116.25      114.62      2.08 o
  -2  -2   3      116.24      120.83      2.12 o
  -1  -2   3      885.25      937.79      9.32 o
   0  -2   3      403.88      350.38      4.27 o
   1  -2   3        0.37        0.52      0.41 o
   2  -2   3      204.30      237.78      3.31 o
   3  -2   3      187.47      167.91      2.42 o
   4  -2   3       98.70       81.90      1.67 o
   5  -2   3        0.09       -1.01      1.01 o
   6  -2   3       28.80       33.68      3.63 o
   7  -2   3        3.33        5.03      3.69 o
   8  -2   3        0.35       -0.47      4.43 o
  -9  -1   3        0.50        1.40      4.43 o
  -8  -1   3        0.33       -2.46      3.83 o
  -7  -1   3        8.29       10.52      4.21 o
  -6  -1   3        0.52       -1.11      1.66 o
  -5  -1   3       40.42       41.36      1.76 o
  -4  -1   3       52.29       50.72      1.73 o
  -3  -1   3       34.76       34.30      1.15 o
  -2  -1   3        0.02       -0.40      0.53 o
  -1  -1   3      536.67      528.24      6.06 o
   0  -1   3     1030.76     1094.89     11.23 o
   1  -1   3        2.74        3.55      0.49 o
   2  -1   3       42.15       48.95      1.38 o
   3  -1   3       86.52       68.91      3.45 o
   4  -1   3        0.99        2.36      1.80 o
   5  -1   3      103.98       92.44      2.82 o
   6  -1   3       27.54       25.40      2.37 o
   7  -1   3        0.00       -1.40      2.86 o
   8  -1   3        1.94       -2.92      3.81 o
   9  -1   3        8.64        1.10      5.28 o
  -8   0   3        6.59       15.66      4.93 o
  -7   0   3        1.10       -2.28      3.61 o
  -6   0   3       91.00       87.77      4.46 o
  -5   0   3       74.32       76.33      2.82 o
  -4   0   3        3.59        1.71      0.90 o
  -3   0   3        5.87        7.34      0.86 o
  -2   0   3      138.51      137.53      2.46 o
  -1   0   3      354.60      353.79      3.56 o
   0   0   3      217.38      250.23      2.84 o
   1   0   3      331.98      355.36      8.68 o
   2   0   3      103.29      102.34      2.60 o
   3   0   3      535.09      598.14     13.41 o
   4   0   3     1254.86     1260.74     34.13 o
   5   0   3      119.87      113.42      3.43 o
   6   0   3        8.33        5.89      1.64 o
   7   0   3       12.09       11.07      2.12 o
   8   0   3        2.84        3.16      2.31 o
   9   0   3        2.23       -1.36      4.65 o
  -8   1   3        0.22       -1.50      4.06 o
  -7   1   3       10.04        3.99      4.08 o
  -6   1   3        8.24       12.13      2.69 o
  -5   1   3        1.97        0.11      1.40 o
  -4   1   3        2.19        2.69      1.00 o
  -3   1   3       72.86       88.92      1.99 o
  -2   1   3      401.24      449.63      5.19 o
  -1   1   3       51.71       52.67      1.26 o
   0   1   3       91.07      115.70      1.56 o
   1   1   3     1195.13     1373.21     15.03 o
   2   1   3      854.07      891.28     10.65 o
   3   1   3      677.94      668.40      9.51 o
   4   1   3       77.43       69.72      2.51 o
   5   1   3       21.79       24.54      1.90 o
   6   1   3        0.05       -1.34      1.34 o
   7   1   3       18.29       25.27      1.65 o
   8   1   3       11.46       18.29      4.34 o
   9   1   3        0.77       -4.25      4.25 o
  -7   2   3        5.10        3.84      4.63 o
  -6   2   3        5.73        3.95      4.14 o
  -5   2   3       13.20        8.70      2.64 o
  -4   2   3       82.93       80.59      3.95 o
  -3   2   3        5.27        3.86      1.17 o
  -2   2   3       14.12       13.68      1.00 o
  -1   2   3      113.10      127.00      2.03 o
   0   2   3       95.16       93.21      1.82 o
   1   2   3     2157.98     2403.91     23.02 o
   2   2   3       61.48       79.71      1.16 o
   3   2   3      147.60      129.46      1.70 o
   4   2   3       15.50       20.34      0.67 o
   5   2   3      130.25      129.85      1.98 o
   6   2   3      158.66      162.01      2.94 o
   7   2   3       33.48       33.08      1.67 o
   8   2   3        1.72        1.51      1.41 o
   9   2   3        2.13        2.12      4.45 o
  10   2   3        0.10       -4.19      5.08 o
  -7   3   3        0.05        5.19      5.00 o
  -6   3   3        1.45        0.46      3.91 o
  -5   3   3       28.30       29.49      4.30 o
  -4   3   3       86.81       96.38      3.77 o
  -3   3   3        1.36        0.69      1.43 o
  -2   3   3        1.18        3.20      1.28 o
  -1   3   3      252.68      283.03      3.79 o
   0   3   3       36.69       46.52      1.31 o
   1   3   3       72.75       76.72      1.44 o
   2   3   3      332.93      324.99      3.28 o
   3   3   3     1223.00     1184.33      9.74 o
   4   3   3        7.90        8.88      0.70 o
   5   3   3      217.06      207.79      2.57 o
   6   3   3       99.76       98.45      2.17 o
   7   3   3        4.38        2.74      1.10 o
   8   3   3       10.61       10.30      1.74 o
   9   3   3       34.82       47.73      3.50 o
  10   3   3       12.78       14.86      4.79 o
  -6   4   3        2.11       -0.54      4.58 o
  -5   4   3       18.96       20.35      3.58 o
  -4   4   3        6.19       10.03      4.50 o
  -3   4   3       93.13       90.21      3.69 o
  -2   4   3       32.66       29.86      2.04 o
  -1   4   3        0.07       -0.26      1.02 o
   0   4   3        8.12       10.80      0.95 o
   1   4   3       99.13       90.66      1.72 o
   2   4   3      437.04      423.54      4.05 o
   3   4   3       38.87       38.17      1.07 o
   4   4   3      267.25      251.96      3.60 o
   5   4   3       67.80       67.28      1.69 o
   6   4   3       27.69       23.23      1.18 o
   7   4   3        5.67        5.67      1.52 o
   8   4   3       32.37       30.82      2.33 o
   9   4   3        1.21       -1.23      2.18 o
  10   4   3        1.44        6.94      2.64 o
  -5   5   3        1.39        3.28      4.75 o
  -4   5   3       15.60       10.18      5.07 o
  -3   5   3       22.87       24.63      9.52 o
  -2   5   3       35.72       29.41      2.52 o
  -1   5   3       34.23       34.13      1.96 o
   0   5   3       97.16       92.62      2.33 o
   1   5   3      264.16      249.79      3.30 o
   2   5   3       10.74       10.15      0.99 o
   3   5   3       60.79       56.22      1.40 o
   4   5   3       41.79       47.13      1.37 o
   5   5   3      122.35      105.07      5.26 o
   6   5   3        3.66        3.95      1.22 o
   7   5   3       61.00       63.81      2.71 o
   8   5   3        8.72       10.67      2.56 o
   9   5   3        0.05       -2.16      2.16 o
  10   5   3       12.10       11.69      3.08 o
  -4   6   3        1.27        0.98      4.62 o
  -3   6   3        8.78        8.66      3.20 o
  -2   6   3        0.02       -2.45      2.45 o
  -1   6   3      169.86      171.32      4.97 o
   0   6   3      203.34      200.39      4.69 o
   1   6   3        0.94        0.08      1.58 o
   2   6   3      102.75      109.68      3.43 o
   3   6   3      116.99      108.77      2.78 o
   4   6   3        0.05       -0.96      0.96 o
   5   6   3      504.09      483.06      6.42 o
   6   6   3      373.50      381.64      7.18 o
   7   6   3       13.11       16.90      2.93 o
   8   6   3        6.86        0.92      3.93 o
   9   6   3        0.05       -2.33      2.33 o
  10   6   3        4.67        9.28      3.62 o
  -3   7   3        0.02       -2.83      3.43 o
  -2   7   3       10.89       10.36      5.68 o
  -1   7   3        1.16        0.02      2.95 o
   0   7   3       41.78       43.60      2.74 o
   1   7   3       31.99       37.43      2.88 o
   2   7   3      119.74      117.19      3.97 o
   3   7   3      110.55      104.88      3.72 o
   4   7   3       49.48       50.84      2.75 o
   5   7   3       54.35       58.39      2.85 o
   6   7   3       14.81       15.68      3.19 o
   7   7   3        0.96        2.61      2.65 o
   8   7   3        1.20        0.24      2.85 o
   9   7   3       10.50        6.50      3.82 o
  10   7   3        0.02       -3.24      3.24 o
  -2   8   3        4.23        4.16      3.54 o
  -1   8   3        0.61       -1.77      3.48 o
   0   8   3        8.40        6.14      3.37 o
   1   8   3       67.78       70.38      3.67 o
   2   8   3       54.95       60.93      3.81 o
   3   8   3        4.38        2.33      2.26 o
   4   8   3       23.81       28.19      3.82 o
   5   8   3        0.02       -1.75      3.27 o
   6   8   3        7.68        4.12      3.77 o
   7   8   3       57.97       64.42      6.38 o
   8   8   3       57.44       51.66      6.09 o
   9   8   3        1.33        1.44      3.97 o
  10   8   3        0.15       -1.57      3.63 o
  -1   9   3        0.26        1.24      4.55 o
   0   9   3        5.11        3.18      4.09 o
   1   9   3       11.95        5.53      3.48 o
   2   9   3       79.13       76.50      4.00 o
   3   9   3       47.27       49.51      4.02 o
   4   9   3        9.46       11.05      2.76 o
   5   9   3        4.28        5.80      3.37 o
   6   9   3        0.41       -2.21      3.88 o
   7   9   3        3.26       -2.15      4.07 o
   8   9   3        0.30       -3.77      3.77 o
   9   9   3        2.56        1.27      4.56 o
   1  10   3        0.34       -3.51      3.51 o
   2  10   3        3.82        0.70      4.58 o
   3  10   3        7.23        8.31      3.67 o
   4  10   3        0.22       -3.56      3.56 o
   5  10   3        3.62       -1.13      3.47 o
   6  10   3        1.17        2.72      4.87 o
   7  10   3        2.09        0.10      4.79 o
   8  10   3        0.21        0.63      4.99 o
   4  11   3       13.85       16.88      6.56 o
   5  11   3        5.40        3.96      5.90 o
   6  11   3        2.90        0.56      5.28 o
  -6 -10   4        3.20        8.02      5.43 o
  -5 -10   4        0.78       -4.00      4.00 o
  -4 -10   4       12.59       14.52      4.96 o
  -3 -10   4       16.84       19.85      5.40 o
  -2 -10   4        1.94        0.07      4.36 o
  -7  -9   4        2.91        3.37      4.82 o
  -6  -9   4        0.94       -3.77      4.05 o
  -5  -9   4        3.98        5.35      4.26 o
  -4  -9   4        0.21       -0.23      3.87 o
  -3  -9   4        0.20       -2.67      3.64 o
  -2  -9   4       12.01       11.78      4.48 o
  -1  -9   4       17.80       15.28      4.51 o
   0  -9   4        0.43        0.44      3.65 o
   1  -9   4        0.02        2.11      3.99 o
  -8  -8   4        0.01       -4.85      4.85 o
  -7  -8   4        0.27       -2.09      3.20 o
  -6  -8   4        0.05       -2.78      2.78 o
  -5  -8   4        4.38        5.73      3.08 o
  -4  -8   4       20.76       21.27      4.74 o
  -3  -8   4        0.06       -3.07      3.07 o
  -2  -8   4       26.56       34.94      5.10 o
  -1  -8   4       11.47       11.04      3.99 o
   0  -8   4        0.28       -1.02      3.28 o
   1  -8   4        1.39       -1.21      3.41 o
   2  -8   4        4.09        6.65      3.74 o
  -9  -7   4        0.07       -2.20      5.21 o
  -8  -7   4        0.21       -4.61      4.61 o
  -7  -7   4        0.78       -0.66      2.37 o
  -6  -7   4        4.18        5.46      2.43 o
  -5  -7   4        8.30        4.66      4.12 o
  -4  -7   4        0.21       -1.87      2.35 o
  -3  -7   4       10.58       11.30      2.85 o
  -2  -7   4        2.59        6.25      1.95 o
  -1  -7   4        2.06       -1.63      1.63 o
   0  -7   4        5.88        4.34      1.85 o
   1  -7   4       22.23       29.47      2.63 o
   2  -7   4       14.65       15.10      2.40 o
   3  -7   4        0.04        0.32      2.56 o
   4  -7   4        0.02       -0.87      4.61 o
  -9  -6   4        3.88        4.12      5.41 o
  -8  -6   4        7.71       -0.43      4.68 o
  -7  -6   4        2.65        4.05      2.81 o
  -6  -6   4        0.78       -0.52      2.14 o
  -5  -6   4        5.42        2.74      2.20 o
  -4  -6   4       31.54       28.38      2.42 o
  -3  -6   4      117.56      103.28      3.14 o
  -2  -6   4       28.32       35.70      1.88 o
  -1  -6   4        5.23        5.49      1.38 o
   0  -6   4        4.61        5.88      1.76 o
   1  -6   4       10.13       16.03      2.24 o
   2  -6   4       11.27       11.64      2.00 o
   3  -6   4       19.43       24.97      3.88 o
   4  -6   4       10.73       15.72      3.26 o
   5  -6   4       10.04        9.23      3.87 o
  -9  -5   4        0.43        2.89      5.05 o
  -8  -5   4        3.51       -1.74      3.91 o
  -7  -5   4        2.64        1.29      2.76 o
  -6  -5   4       20.79       18.69      2.67 o
  -5  -5   4        0.03       -1.81      1.81 o
  -4  -5   4       83.09       77.64      2.57 o
  -3  -5   4        0.06       -0.01      1.05 o
  -2  -5   4      100.64       88.70      2.12 o
  -1  -5   4      176.88      168.77      2.70 o
   0  -5   4      175.57      168.34      3.30 o
   1  -5   4        0.09       -1.45      1.45 o
   2  -5   4       60.80       63.94      2.91 o
   3  -5   4       45.77       51.76      2.75 o
   4  -5   4       19.69       19.22      3.32 o
   5  -5   4        0.01       -1.64      1.64 o
   6  -5   4        4.02        1.72      4.44 o
  -9  -4   4        1.13       -2.00      4.94 o
  -8  -4   4        0.13        3.98      4.48 o
  -7  -4   4        4.89        6.99      3.04 o
  -6  -4   4        1.01        3.01      2.18 o
  -5  -4   4       43.96       43.55      2.90 o
  -4  -4   4        0.00        0.20      1.06 o
  -3  -4   4      142.24      137.79      2.60 o
  -2  -4   4      227.44      203.94      2.91 o
  -1  -4   4      446.55      444.77      4.66 o
   0  -4   4       63.06       67.51      1.65 o
   1  -4   4      101.48       95.29      2.05 o
   2  -4   4       98.82      100.22      2.45 o
   3  -4   4        3.87        4.27      1.06 o
   4  -4   4       92.28       81.31      2.32 o
   5  -4   4       31.24       30.87      2.84 o
   6  -4   4        0.12       -0.70      3.48 o
   7  -4   4        0.13       -4.15      4.15 o
  -9  -3   4        0.00        0.02      4.66 o
  -8  -3   4        0.06       -3.41      3.81 o
  -7  -3   4       12.98        2.51      4.12 o
  -6  -3   4      115.24      123.65      4.81 o
  -5  -3   4       19.49       21.46      2.50 o
  -4  -3   4       66.71       66.12      2.48 o
  -3  -3   4        6.06        5.47      0.95 o
  -2  -3   4       44.45       51.18      1.42 o
  -1  -3   4       27.27       30.90      0.95 o
   0  -3   4      115.52      100.28      1.57 o
   1  -3   4      363.11      360.19      4.14 o
   2  -3   4      163.14      161.82      2.23 o
   3  -3   4      100.21       98.01      2.88 o
   4  -3   4      156.18      163.61      4.17 o
   5  -3   4        1.69        3.05      1.92 o
   6  -3   4        0.90       -1.21      2.09 o
   7  -3   4        0.64       -3.50      3.50 o
  -9  -2   4        0.85       -4.60      4.60 o
  -8  -2   4        2.08        1.15      4.00 o
  -7  -2   4        9.11        2.25      3.94 o
  -6  -2   4        6.71       10.84      2.34 o
  -5  -2   4       55.07       53.73      2.83 o
  -4  -2   4      191.99      189.01      3.99 o
  -3  -2   4        0.72        0.75      0.96 o
  -2  -2   4      598.46      589.36      7.94 o
  -1  -2   4      357.00      344.83      4.23 o
   0  -2   4       93.33       92.87      1.81 o
   1  -2   4      717.98      762.31      7.41 o
   2  -2   4       50.10       54.09      1.63 o
   3  -2   4      664.57      636.45     14.44 o
   4  -2   4      235.80      215.72      5.49 o
   5  -2   4       23.20       22.39      2.76 o
   6  -2   4       34.48       29.32      2.61 o
   7  -2   4        0.08        1.52      7.76 o
   8  -2   4        1.38       -2.87      3.87 o
  -8  -1   4        0.04       -0.07      4.24 o
  -7  -1   4        0.03        7.09      4.09 o
  -6  -1   4       12.01       11.66      3.17 o
  -5  -1   4      122.25      115.36      3.43 o
  -4  -1   4      128.86      125.64      2.53 o
  -3  -1   4      218.16      225.86      3.30 o
  -2  -1   4     1208.42     1219.37     12.29 o
  -1  -1   4        4.92       10.07      0.72 o
   0  -1   4      955.65     1099.91     14.26 o
   1  -1   4       83.19      112.27      1.76 o
   2  -1   4       70.02       85.90      2.46 o
   3  -1   4      132.08      111.57      7.21 o
   4  -1   4        1.72        3.20      1.20 o
   6  -1   4       17.06       15.97      1.78 o
   7  -1   4        2.37        2.23      1.92 o
   8  -1   4        1.03       -0.17      3.63 o
  -8   0   4        0.22       -1.00      4.21 o
  -7   0   4        0.36        3.09      3.99 o
  -6   0   4        3.56        3.33      2.23 o
  -5   0   4        3.40        3.37      1.68 o
  -4   0   4       20.63       19.71      1.32 o
  -3   0   4       63.12       67.59      1.97 o
  -2   0   4      226.44      191.12      2.85 o
  -1   0   4      362.29      427.31      4.54 o
   0   0   4      512.05      579.95      6.44 o
   1   0   4      322.63      435.14      5.01 o
   2   0   4      110.78      111.06      4.35 o
   3   0   4      450.93      442.49      8.75 o
   4   0   4       12.13        8.87      4.05 o
   5   0   4      203.79      170.27      6.50 o
   6   0   4       75.44       61.21      3.45 o
   7   0   4        1.76        0.77      1.61 o
   8   0   4        2.27       -0.09      2.26 o
   9   0   4        0.19        1.75      4.11 o
  -7   1   4        0.30        0.60      4.02 o
  -6   1   4        0.09       -3.55      4.27 o
  -5   1   4        1.34       -0.60      1.60 o
  -4   1   4        1.92        0.97      1.31 o
  -3   1   4      214.67      226.46      3.49 o
  -2   1   4        4.03        3.11      0.79 o
  -1   1   4      919.05      934.46     10.25 o
   0   1   4      853.38      897.85     10.31 o
   1   1   4      655.53      789.89      7.20 o
   2   1   4       61.66       58.59      1.92 o
   3   1   4      115.80       97.78      2.60 o
   4   1   4       24.09       21.27      1.58 o
   5   1   4        2.44        0.52      1.52 o
   7   1   4        5.29        5.57      1.62 o
   8   1   4        7.17        5.10      3.60 o
   9   1   4        0.01        2.18      4.11 o
  -7   2   4        0.74        3.71      4.65 o
  -6   2   4        4.15        8.97      4.26 o
  -5   2   4        0.03        1.21      3.09 o
  -4   2   4        6.86        9.00      1.95 o
  -3   2   4        2.96        1.82      1.28 o
  -2   2   4        0.44       -0.85      0.85 o
  -1   2   4       33.48       42.78      1.39 o
   0   2   4      313.32      319.21      3.66 o
   1   2   4      316.13      356.02      3.87 o
   2   2   4      261.39      265.93      2.55 o
   3   2   4       41.79       39.07      0.95 o
   4   2   4        0.19       -0.55      0.67 o
   5   2   4       35.71       36.63      2.17 o
   6   2   4        8.05        9.00      1.48 o
   7   2   4       30.93       33.06      4.79 o
   8   2   4        0.26       -0.31      1.79 o
   9   2   4        3.19        6.67      4.22 o
  10   2   4        2.88       -0.49      4.92 o
  -6   3   4        0.86        4.14      4.52 o
  -5   3   4       14.38       19.58      3.50 o
  -4   3   4       14.95       16.48      2.29 o
  -3   3   4        0.08       -1.53      1.92 o
  -2   3   4        0.46       -0.80      1.07 o
  -1   3   4      260.60      303.65      4.11 o
   0   3   4      326.49      373.21      4.89 o
   1   3   4      407.96      389.73      4.13 o
   2   3   4     1058.82     1141.00     11.09 o
   3   3   4      180.31      177.52      2.01 o
   4   3   4       11.00        8.74      0.68 o
   5   3   4      366.28      346.77      3.47 o
   6   3   4      177.82      176.01      2.60 o
   7   3   4        0.64       -1.81      2.49 o
   8   3   4        0.48        1.06      1.81 o
   9   3   4        1.08       -3.70      3.92 o
  10   3   4        0.38       -1.27      5.10 o
  -6   4   4        4.04        8.49      5.50 o
  -5   4   4        0.41       -0.79      4.08 o
  -4   4   4       15.87       21.80      3.59 o
  -3   4   4       13.06       10.45      2.17 o
  -2   4   4       18.47       24.78      2.34 o
  -1   4   4        1.96        1.28      1.28 o
   0   4   4      183.36      172.73      2.77 o
   1   4   4      402.50      391.47      4.88 o
   2   4   4      375.92      397.18      4.13 o
   3   4   4        8.02       10.85      1.10 o
   4   4   4      330.99      334.22      3.72 o
   5   4   4      170.06      167.91      2.37 o
   6   4   4        3.76        3.11      0.95 o
   7   4   4        3.41        3.32      1.11 o
   8   4   4        0.01       -1.40      1.40 o
   9   4   4        0.23       -0.28      2.34 o
  10   4   4        4.19       11.24      5.80 o
  -5   5   4        0.00       -1.80      4.91 o
  -4   5   4        5.70        5.32      4.75 o
  -3   5   4       10.87       19.20      3.49 o
  -2   5   4        0.01        0.62      1.85 o
  -1   5   4       18.81       21.63      2.07 o
   0   5   4      107.83      110.49      3.03 o
   1   5   4      315.21      316.09      3.94 o
   2   5   4       16.58       22.94      1.42 o
   3   5   4      195.75      185.22      2.83 o
   4   5   4        8.70       11.19      0.98 o
   5   5   4      188.51      185.02      2.70 o
   6   5   4      156.72      146.54      2.83 o
   7   5   4       48.91       52.37      2.36 o
   8   5   4       17.85       22.25      2.21 o
   9   5   4        0.07        1.74      2.23 o
  10   5   4        0.21       -2.34      2.34 o
  -4   6   4       11.26        8.14      5.96 o
  -3   6   4        1.27       -1.18      2.92 o
  -2   6   4        0.53       -0.38      2.78 o
  -1   6   4        1.06        0.06      1.70 o
   0   6   4        5.92        2.94      1.81 o
   1   6   4       20.45       21.08      2.12 o
   2   6   4      338.09      313.89      5.31 o
   3   6   4      230.44      228.07      3.91 o
   4   6   4        1.44       -0.65      1.02 o
   5   6   4       24.89       24.14      1.79 o
   6   6   4        6.94        6.46      1.58 o
   7   6   4        1.10       -0.25      1.88 o
   8   6   4        0.48       -1.69      2.23 o
   9   6   4        1.10        0.79      2.61 o
  10   6   4        0.01       -1.27      2.53 o
  -3   7   4        5.45        0.98      3.52 o
  -2   7   4        4.41        1.15      3.18 o
  -1   7   4        0.86        2.33      2.47 o
   0   7   4       16.32       13.83      2.24 o
   1   7   4       45.67       48.37      2.99 o
   2   7   4      111.89      104.20      4.17 o
   3   7   4       63.28       63.19      2.77 o
   4   7   4       34.06       39.31      2.32 o
   5   7   4       26.31       25.66      2.77 o
   6   7   4       37.80       31.72      4.53 o
   7   7   4       43.85       37.92      4.99 o
   8   7   4       15.57       18.43      3.16 o
   9   7   4        2.89        5.88      3.32 o
  10   7   4        0.02       -3.20      3.20 o
  -2   8   4        5.90        6.92      3.93 o
  -1   8   4        5.54        7.47      3.54 o
   0   8   4        5.11        2.25      2.60 o
   1   8   4       34.06       37.28      3.12 o
   2   8   4        0.01       -1.79      1.79 o
   3   8   4       17.49       14.06      2.06 o
   4   8   4       55.82       56.55      3.17 o
   5   8   4        1.32        2.41      2.31 o
   6   8   4        1.16       -0.07      3.46 o
   7   8   4        3.96       -0.59      3.48 o
   8   8   4        0.81       -3.47      3.47 o
   9   8   4        2.44       -2.61      3.39 o
  10   8   4        0.52       -3.38      3.38 o
   0   9   4        1.52       -3.53      3.53 o
   1   9   4       11.43        4.22      2.94 o
   2   9   4        0.37        2.33      2.37 o
   3   9   4       15.21       12.82      2.60 o
   4   9   4        2.02        1.45      2.74 o
   5   9   4        1.32       -2.79      3.71 o
   6   9   4        2.81       -0.41      3.56 o
   7   9   4       19.58       27.64      5.49 o
   8   9   4        1.44       -3.06      3.06 o
   9   9   4        0.84       -0.39      3.99 o
   1  10   4        3.60        1.64      3.92 o
   2  10   4        6.41        4.42      3.91 o
   3  10   4        2.53        1.54      3.31 o
   4  10   4        3.23        3.52      3.16 o
   5  10   4        1.41       -3.82      4.66 o
   6  10   4        4.45        6.83      3.67 o
   7  10   4        1.84        1.97      4.62 o
   8  10   4        0.43       -2.29      3.37 o
  -5 -10   5        0.10       -1.04      4.67 o
  -4 -10   5        1.08        4.61      4.71 o
  -3 -10   5        5.09        6.06      4.75 o
  -7  -9   5        0.09        3.17      4.89 o
  -6  -9   5        0.33       -1.42      4.29 o
  -5  -9   5        1.99       -2.85      4.09 o
  -4  -9   5       29.12       30.34      5.61 o
  -3  -9   5        3.93       11.56      4.53 o
  -2  -9   5       15.26       23.07      5.05 o
  -1  -9   5        5.55        7.36      4.33 o
   0  -9   5        0.00        1.54      3.94 o
  -8  -8   5        0.03        0.41      5.27 o
  -7  -8   5        1.13        2.41      3.42 o
  -6  -8   5        0.32       -2.89      4.53 o
  -5  -8   5        9.66        4.20      4.23 o
  -4  -8   5       12.37       17.76      4.76 o
  -3  -8   5        0.06        2.04      3.67 o
  -2  -8   5        6.14        8.07      3.99 o
  -1  -8   5        5.30        4.90      3.68 o
   0  -8   5        0.21       -0.50      3.21 o
   1  -8   5        8.81        6.61      3.69 o
   2  -8   5        8.22        9.00      3.86 o
  -8  -7   5        1.67        9.50      5.89 o
  -7  -7   5        0.53       -0.31      2.56 o
  -6  -7   5        4.46        1.06      2.36 o
  -5  -7   5        2.91        3.42      2.61 o
  -4  -7   5        4.41        7.55      3.98 o
  -3  -7   5       94.05      119.88      7.89 o
  -2  -7   5      138.60      126.96      5.68 o
  -1  -7   5       18.23       21.93      2.97 o
   0  -7   5        2.34        2.04      1.85 o
   1  -7   5        7.54        9.59      2.15 o
   2  -7   5        2.24        0.89      1.89 o
   3  -7   5        8.00        7.74      2.33 o
  -8  -6   5       13.42       12.77      5.70 o
  -7  -6   5       18.89       20.53      3.17 o
  -6  -6   5       14.53        9.58      2.63 o
  -5  -6   5        2.44       -2.01      2.01 o
  -4  -6   5       64.29       69.94      3.32 o
  -3  -6   5       44.55       46.09      2.32 o
  -2  -6   5       47.44       40.86      2.40 o
  -1  -6   5       51.94       50.11      2.51 o
   0  -6   5        8.71        8.30      1.70 o
   1  -6   5       12.31        9.64      2.90 o
   2  -6   5        1.73       -2.06      2.06 o
   3  -6   5       42.35       44.94      4.74 o
   4  -6   5       15.70       15.84      6.66 o
   5  -6   5        0.69        0.80      3.19 o
  -8  -5   5        2.28        1.65      4.80 o
  -7  -5   5       10.94       11.05      2.84 o
  -6  -5   5       17.89       10.14      2.62 o
  -5  -5   5       56.98       70.97      3.77 o
  -4  -5   5      135.53      133.32      4.66 o
  -3  -5   5       21.44       19.79      1.64 o
  -2  -5   5      192.04      190.90      3.18 o
  -1  -5   5      208.25      192.30      3.21 o
   0  -5   5       96.82       90.25      2.83 o
   1  -5   5        1.08       -0.91      1.32 o
   2  -5   5        2.40        1.90      1.98 o
   3  -5   5        3.71        7.48      1.62 o
   4  -5   5        0.20       -1.11      1.90 o
   5  -5   5       15.76       18.22      5.34 o
   6  -5   5       17.29       13.65      4.99 o
  -9  -4   5        0.71        6.79      5.45 o
  -8  -4   5        0.02        6.67      4.83 o
  -7  -4   5        6.57        7.34      3.28 o
  -6  -4   5      140.42      162.70      5.72 o
  -5  -4   5      194.28      190.46      5.77 o
  -4  -4   5       13.69        9.46      1.49 o
  -3  -4   5       21.21       18.48      1.66 o
  -2  -4   5      277.57      254.94      3.70 o
  -1  -4   5       27.49       23.79      1.12 o
   0  -4   5      489.79      474.30      4.90 o
   1  -4   5      125.49      118.73      2.51 o
   2  -4   5        1.80        0.24      1.01 o
   3  -4   5        1.34       -0.57      1.37 o
   4  -4   5        6.15       11.73      1.83 o
   5  -4   5       35.78       38.77      2.71 o
   6  -4   5        0.47        0.32      3.31 o
  -8  -3   5        0.24       -3.52      4.15 o
  -7  -3   5       16.44       26.86      5.57 o
  -6  -3   5        8.57        9.85      2.48 o
  -5  -3   5        1.54        5.70      2.12 o
  -4  -3   5        6.00       11.18      1.79 o
  -3  -3   5      184.18      174.61      3.22 o
  -2  -3   5      138.33      126.86      2.62 o
  -1  -3   5      374.61      363.13      3.96 o
   0  -3   5      233.99      231.17      2.73 o
   1  -3   5        4.69        4.45      0.72 o
   2  -3   5       10.91       10.12      0.87 o
   3  -3   5       60.49       60.07      1.97 o
   4  -3   5       45.21       52.04      2.34 o
   5  -3   5        0.50        1.20      1.48 o
   6  -3   5        7.06        8.88      2.25 o
   7  -3   5        1.70        0.29      3.60 o
  -8  -2   5        5.67       11.39      5.04 o
  -7  -2   5        6.43       13.80      4.79 o
  -6  -2   5        1.81        0.90      2.07 o
  -5  -2   5       53.70       63.83      5.01 o
  -4  -2   5      240.34      247.11      5.35 o
  -3  -2   5       75.34       68.01      2.22 o
  -2  -2   5      114.93      109.90      2.44 o
  -1  -2   5       37.03       32.86      1.32 o
   0  -2   5       16.62        9.61      0.74 o
   1  -2   5       34.76       29.51      0.91 o
   2  -2   5       79.51       70.53      2.18 o
   3  -2   5       68.12       72.12      2.58 o
   4  -2   5        6.98        9.23      2.30 o
   6  -2   5        1.89       -0.27      1.57 o
   7  -2   5        0.02        7.36      7.56 o
   8  -2   5        0.04       -3.21      3.66 o
  -8  -1   5        2.42       -4.21      4.21 o
  -7  -1   5        1.26        3.94      4.28 o
  -6  -1   5        5.14        2.55      2.26 o
  -5  -1   5       40.81       55.31      2.84 o
  -4  -1   5       10.67       12.50      1.82 o
  -3  -1   5       56.37       60.86      1.95 o
  -2  -1   5       80.10       82.98      2.19 o
  -1  -1   5      107.95      111.92      2.32 o
   0  -1   5      227.00      261.69      3.27 o
   1  -1   5       23.92       32.93      1.31 o
   2  -1   5       25.55       16.72      2.42 o
   3  -1   5        3.13        3.76      2.46 o
   4  -1   5      153.28      131.03      7.55 o
   7  -1   5        1.21        2.65      1.78 o
   8  -1   5        5.09        6.75      2.42 o
  -8   0   5        0.13        0.94      4.96 o
  -7   0   5        6.84       -2.24      4.27 o
  -6   0   5       21.32       19.46      3.12 o
  -5   0   5       28.96       26.98      2.46 o
  -4   0   5        5.81        3.32      1.66 o
  -3   0   5       60.19       59.40      2.02 o
  -2   0   5       30.20       29.99      1.39 o
  -1   0   5       93.41      105.17      2.12 o
   0   0   5       28.25       26.66      1.11 o
   1   0   5        3.78        1.21      0.52 o
   2   0   5      251.95      238.98      7.22 o
   3   0   5       26.93       30.45      3.04 o
   4   0   5      150.48      143.05      6.16 o
   5   0   5        7.86        8.20      4.94 o
   7   0   5        1.25        0.33      1.41 o
   8   0   5        0.38        1.07      1.91 o
   9   0   5        0.22       -1.51      3.83 o
  -7   1   5        2.12        2.70      4.50 o
  -6   1   5        1.74       -0.02      2.60 o
  -5   1   5       12.24       12.39      2.15 o
  -4   1   5       33.70       41.35      2.62 o
  -3   1   5      100.56       93.66      2.72 o
  -2   1   5       19.88       23.60      1.83 o
  -1   1   5        0.48        0.06      0.80 o
   0   1   5        0.35        0.33      0.70 o
   1   1   5     1637.37     2019.98     23.42 o
   2   1   5      728.74      830.49     10.00 o
   3   1   5       61.78       60.31      2.82 o
   4   1   5       58.11       58.69      3.91 o
   5   1   5        1.24        3.20      4.70 o
   8   1   5        2.97        0.80      1.71 o
   9   1   5        0.25       -1.06      2.12 o
  -7   2   5        0.98       -3.87      5.01 o
  -6   2   5        1.48        0.45      2.73 o
  -5   2   5       56.23       42.62      4.16 o
  -4   2   5      232.32      224.54      5.68 o
  -3   2   5       14.10       12.68      1.97 o
  -2   2   5       30.79       31.13      1.60 o
  -1   2   5       12.80       14.77      1.22 o
   0   2   5      150.86      160.37      2.54 o
   1   2   5       34.61       46.19      1.47 o
   2   2   5      332.87      334.38      3.48 o
   3   2   5      301.98      300.25      4.19 o
   4   2   5        0.95        2.46      1.67 o
   5   2   5      530.70      529.32      8.80 o
   7   2   5        0.24       -1.08      1.49 o
   8   2   5        3.94        5.01      1.82 o
   9   2   5        1.54        2.22      2.17 o
  10   2   5        3.00        5.77      4.78 o
  -6   3   5        5.81       11.67      5.46 o
  -5   3   5       29.40       33.33      4.01 o
  -4   3   5        1.89       -1.02      2.06 o
  -3   3   5       32.40       35.06      3.09 o
  -2   3   5       50.49       51.56      2.74 o
  -1   3   5        3.85        4.97      1.09 o
   0   3   5       90.01       83.19      2.15 o
   1   3   5        5.66        6.20      0.81 o
   2   3   5      161.10      162.75      2.40 o
   3   3   5      397.50      396.55      4.11 o
   4   3   5       59.76       53.17      1.22 o
   5   3   5      391.47      372.55      5.61 o
   6   3   5        4.51        5.58      1.36 o
   7   3   5       11.38       15.87      2.03 o
   8   3   5        2.25        2.93      1.87 o
   9   3   5        1.75        0.95      2.09 o
  10   3   5        0.54       -4.11      4.11 o
  -5   4   5        7.32        9.90      4.12 o
  -4   4   5        4.94        0.84      3.01 o
  -3   4   5      143.29      137.70      5.61 o
  -2   4   5      132.59      127.06      4.29 o
  -1   4   5       43.28       49.40      2.73 o
   0   4   5      243.81      241.47      3.50 o
   1   4   5      155.63      169.55      2.61 o
   2   4   5      215.24      227.59      3.19 o
   3   4   5        1.59        1.21      0.73 o
   4   4   5      208.65      202.52      2.68 o
   5   4   5       18.11       19.17      1.02 o
   6   4   5      140.98      138.12      2.43 o
   7   4   5      191.50      192.83      4.00 o
   8   4   5       31.27       34.02      2.96 o
   9   4   5        1.37        0.57      4.39 o
  10   4   5        2.87        5.24      5.18 o
  -5   5   5        5.80        4.22      4.55 o
  -4   5   5       23.09       32.36      4.56 o
  -3   5   5       26.70       32.37      4.06 o
  -2   5   5        0.88        0.06      2.01 o
  -1   5   5      127.55      126.34      3.81 o
   0   5   5       27.44       23.05      1.91 o
   1   5   5      176.27      173.65      3.44 o
   2   5   5      183.10      182.59      2.87 o
   3   5   5       18.40       19.03      1.25 o
   4   5   5       10.49       11.82      1.18 o
   5   5   5       27.93       29.34      1.36 o
   6   5   5      121.75      123.20      2.49 o
   7   5   5       22.40       24.21      1.85 o
   8   5   5        0.17       -1.19      1.29 o
   9   5   5        4.76       11.67      4.89 o
  10   5   5        3.49        3.63      5.42 o
  -4   6   5        0.00        1.17      7.33 o
  -3   6   5        2.65        4.62      3.50 o
  -2   6   5        5.90        7.86      2.69 o
  -1   6   5       46.60       45.26      2.73 o
   0   6   5        2.33        0.44      1.56 o
   1   6   5       86.85       79.96      3.19 o
   2   6   5      108.13      103.24      2.98 o
   3   6   5       77.18       75.35      2.47 o
   4   6   5        6.88        2.89      1.22 o
   5   6   5       47.83       43.52      2.06 o
   6   6   5        4.50        2.83      1.32 o
   7   6   5        2.67        1.77      1.61 o
   8   6   5        2.29       -1.42      2.21 o
   9   6   5       18.19       22.22      2.94 o
  10   6   5        1.11       -1.62      4.81 o
  -3   7   5       11.93        9.69      4.83 o
  -2   7   5       13.35       11.54      5.48 o
  -1   7   5        1.55       -0.78      2.05 o
   0   7   5        0.70       -0.80      1.72 o
   1   7   5       16.56       19.15      2.24 o
   2   7   5       63.27       70.08      3.02 o
   3   7   5       44.67       39.04      2.43 o
   4   7   5      158.87      155.51      4.58 o
   5   7   5        0.03        0.67      1.85 o
   6   7   5        0.15       -1.17      2.05 o
   7   7   5        4.96       -0.19      2.32 o
   8   7   5        3.92        7.78      2.79 o
   9   7   5        0.05        1.37      2.59 o
  10   7   5        1.48        2.59      3.24 o
  -1   8   5        0.01       -3.59      4.01 o
   0   8   5        1.51       -2.06      2.19 o
   1   8   5       34.49       38.68      2.80 o
   2   8   5        0.28        1.12      1.87 o
   3   8   5       41.63       41.70      3.04 o
   4   8   5        9.92        7.87      2.29 o
   5   8   5        0.00        1.44      2.04 o
   6   8   5       21.87       18.16      2.85 o
   7   8   5       58.92       57.93      5.39 o
   8   8   5        3.03        4.73      3.59 o
   9   8   5        0.19        4.77      3.54 o
   0   9   5        2.15        4.35      3.80 o
   1   9   5        0.16       -1.93      2.77 o
   2   9   5        2.49        5.15      3.05 o
   3   9   5        6.68        7.65      3.02 o
   4   9   5       11.01       10.56      3.03 o
   5   9   5        3.99        1.16      2.57 o
   6   9   5       36.67       36.13      4.85 o
   7   9   5        4.66        3.22      3.22 o
   8   9   5        0.64       -3.66      3.66 o
   9   9   5        2.21        3.68      4.13 o
   2  10   5       28.46       19.74      4.99 o
   3  10   5       27.71       31.53      5.08 o
   4  10   5        0.24       -3.95      5.32 o
   5  10   5        4.48       10.55      3.90 o
   6  10   5        0.13       -3.01      6.37 o
   7  10   5        2.53        5.49      3.78 o
   8  10   5       15.29        9.17      5.28 o
  -6  -9   6        0.02       -3.41      4.48 o
  -5  -9   6        0.01        2.61      4.50 o
  -4  -9   6        4.21        7.42      4.74 o
  -3  -9   6        0.02       -4.02      4.02 o
  -2  -9   6        7.07       11.00      4.44 o
  -1  -9   6        2.61       -3.69      3.69 o
   0  -9   6        0.73       10.87      4.16 o
  -7  -8   6        0.18        1.38      3.53 o
  -6  -8   6        1.03       -3.23      7.57 o
  -5  -8   6        0.01       -3.72      3.72 o
  -4  -8   6        2.54        7.54      4.18 o
  -3  -8   6       23.29       21.75      4.78 o
  -2  -8   6       29.50       33.35      4.89 o
  -1  -8   6        5.13       -3.27      3.27 o
   0  -8   6        3.48        6.98      3.68 o
   1  -8   6        8.33       10.40      2.98 o
   2  -8   6        0.00        1.37      2.77 o
  -7  -7   6        2.33        1.91      3.42 o
  -6  -7   6        2.56        5.10      3.11 o
  -5  -7   6        0.04       -2.56      2.56 o
  -4  -7   6        2.87       -3.42      3.42 o
  -3  -7   6        2.71        2.66      3.59 o
  -2  -7   6        0.19        3.54      2.51 o
  -1  -7   6        6.92        4.59      2.08 o
   0  -7   6       25.41       26.33      2.30 o
   1  -7   6       14.51        9.90      2.19 o
   2  -7   6        4.67        2.12      2.02 o
   3  -7   6       15.00       11.20      2.29 o
  -8  -6   6        0.06       -1.91      5.31 o
  -7  -6   6        1.17        1.74      4.04 o
  -6  -6   6        2.35        3.98      2.44 o
  -5  -6   6        4.51        5.88      2.42 o
  -4  -6   6       27.63       31.10      2.99 o
  -3  -6   6        3.85        5.67      2.44 o
  -2  -6   6       93.97      101.06      3.64 o
  -1  -6   6      124.89      126.06      3.88 o
   0  -6   6       60.88       65.54      2.89 o
   1  -6   6        0.13       -1.73      1.82 o
   2  -6   6       27.76       28.11      2.36 o
   3  -6   6       23.55       27.75      2.29 o
   4  -6   6        0.77       -1.26      2.70 o
  -8  -5   6        1.48       -4.81      4.81 o
  -7  -5   6        2.68        5.04      3.65 o
  -6  -5   6       14.64       12.59      3.42 o
  -5  -5   6       61.55       60.53      3.73 o
  -4  -5   6        5.59        9.07      3.41 o
  -3  -5   6       84.85       76.96      2.62 o
  -2  -5   6      121.88      118.42      2.73 o
  -1  -5   6        4.77        2.54      1.25 o
   0  -5   6      241.98      204.21      4.22 o
   1  -5   6       85.34       82.88      3.29 o
   2  -5   6       11.54       13.56      1.67 o
   3  -5   6       12.00       14.13      2.41 o
   4  -5   6        9.14       10.10      4.56 o
   5  -5   6       16.81       20.52      4.59 o
  -8  -4   6        0.25       -0.78      4.44 o
  -7  -4   6        0.50        0.69      3.19 o
  -6  -4   6        1.05        1.53      3.15 o
  -5  -4   6        1.22        4.97      2.20 o
  -4  -4   6        6.63        3.92      2.07 o
  -3  -4   6      103.77      103.06      2.87 o
  -2  -4   6      107.66       96.05      2.39 o
  -1  -4   6      161.51      146.63      2.51 o
   0  -4   6      226.73      209.45      2.93 o
   1  -4   6        0.72       -0.95      0.95 o
   2  -4   6        1.25       -0.89      0.92 o
   3  -4   6       18.93       14.34      1.90 o
   4  -4   6       58.77       50.44      2.69 o
   5  -4   6        8.52       13.10      2.01 o
   6  -4   6        0.08       -0.28      3.23 o
  -8  -3   6        0.65       -4.66      4.66 o
  -7  -3   6        0.49        7.17      4.51 o
  -6  -3   6       11.80       13.28      2.64 o
  -5  -3   6       25.40       24.63      2.76 o
  -4  -3   6       23.81       26.73      4.11 o
  -3  -3   6       60.83       54.28      2.34 o
  -2  -3   6       63.65       74.16      2.62 o
  -1  -3   6      661.94      617.72      6.60 o
   0  -3   6       76.77       71.45      1.55 o
   1  -3   6      109.14      101.44      1.90 o
   2  -3   6      238.38      229.77      4.29 o
   3  -3   6      142.66      128.90      5.08 o
   4  -3   6       28.10       25.62      2.05 o
   5  -3   6        1.93        2.30      1.44 o
   6  -3   6        0.60       -0.33      1.84 o
   7  -3   6        0.44       -0.48      2.30 o
  -8  -2   6        0.86        3.09      5.21 o
  -7  -2   6        1.51       -1.03      4.03 o
  -6  -2   6        8.81        9.12      2.58 o
  -5  -2   6       12.98       13.47      3.30 o
  -4  -2   6       49.81       50.66      5.12 o
  -3  -2   6       81.06       83.52      3.17 o
  -2  -2   6      338.61      356.62      5.26 o
  -1  -2   6      215.15      215.07      3.13 o
   0  -2   6        0.12        0.66      0.70 o
   1  -2   6       13.31       14.56      0.94 o
   2  -2   6        1.17        0.98      1.16 o
   3  -2   6        2.92        0.98      1.68 o
   4  -2   6       23.82       24.22      3.56 o
   5  -2   6       82.52       64.95      4.48 o
   7  -2   6        0.04        2.11      2.54 o
   8  -2   6        0.37       -3.39      3.39 o
  -8  -1   6        0.09       -2.57      4.88 o
  -7  -1   6        3.95        9.17      4.69 o
  -6  -1   6        1.48        4.29      2.46 o
  -5  -1   6        3.05       -0.30      2.08 o
  -4  -1   6        9.91        7.11      1.88 o
  -3  -1   6       37.91       39.97      1.95 o
  -2  -1   6       81.20       79.50      2.18 o
  -1  -1   6      147.59      166.73      2.84 o
   0  -1   6      357.75      439.38      4.75 o
   1  -1   6       29.75       27.01      0.94 o
   2  -1   6       71.40       77.18      4.16 o
   3  -1   6        2.42        3.08      2.81 o
   4  -1   6      146.79      131.18      9.82 o
   5  -1   6      150.02      129.35      9.93 o
   8  -1   6        0.33        1.79      2.04 o
  -7   0   6        0.11       -1.81      4.56 o
  -6   0   6        0.71        0.63      3.35 o
  -5   0   6        2.46       -0.19      2.00 o
  -4   0   6        4.66        8.00      1.87 o
  -3   0   6       19.66       20.13      1.80 o
  -2   0   6       94.19       87.29      3.61 o
  -1   0   6      696.93      721.98      8.40 o
   0   0   6      425.57      493.26      6.03 o
   1   0   6      364.98      472.05      4.96 o
   2   0   6      103.08      121.11      4.84 o
   3   0   6       23.60       21.85      3.07 o
   4   0   6       62.96       65.65      4.51 o
   5   0   6       56.12       55.95      7.02 o
   8   0   6       10.63       11.41      1.96 o
   9   0   6        1.11        2.67      2.33 o
  -7   1   6        2.11        6.49      5.28 o
  -6   1   6        0.37        1.66      2.76 o
  -5   1   6       10.31       11.80      2.65 o
  -4   1   6       55.82       60.04      3.89 o
  -3   1   6       26.27       31.49      2.39 o
  -2   1   6        3.69        2.67      1.17 o
  -1   1   6      132.52      131.81      2.65 o
   0   1   6      213.77      225.12      3.47 o
   1   1   6       97.91      129.03      1.90 o
   2   1   6      574.96      637.59      7.27 o
   3   1   6       37.39       36.18      2.45 o
   4   1   6       13.27       14.95      3.27 o
   5   1   6        4.69        6.47      6.44 o
   8   1   6        5.46        2.34      2.00 o
   9   1   6        5.81        4.42      2.25 o
  -6   2   6        1.30        0.40      3.44 o
  -5   2   6        3.65        5.89      3.01 o
  -4   2   6        0.14       -0.57      1.84 o
  -3   2   6       14.89       15.01      2.12 o
  -2   2   6       26.98       31.77      2.05 o
  -1   2   6       54.99       62.96      2.74 o
   0   2   6       26.00       26.51      1.35 o
   1   2   6      645.66      700.06      6.89 o
   2   2   6      285.82      292.98      3.38 o
   3   2   6       70.29       73.51      2.20 o
   4   2   6       11.69       14.48      1.45 o
   5   2   6      296.85      289.34      5.56 o
   6   2   6      112.92      104.89      4.27 o
   9   2   6        7.61        8.81      2.16 o
  -6   3   6        0.10        2.21      5.08 o
  -5   3   6        0.77       -2.61      2.74 o
  -4   3   6       21.78       22.09      3.42 o
  -3   3   6       84.05       83.64      3.78 o
  -2   3   6       29.33       31.47      2.97 o
  -1   3   6       31.39       25.51      2.12 o
   0   3   6      317.12      309.63      4.35 o
   1   3   6      367.45      387.27      4.35 o
   2   3   6      206.56      225.21      2.89 o
   3   3   6       78.12       86.64      1.90 o
   4   3   6      753.39      738.56      6.63 o
   5   3   6      110.91      105.65      3.32 o
   6   3   6       83.03       85.85      2.41 o
   7   3   6       49.64       49.53      3.57 o
   8   3   6        5.35        7.10      1.86 o
   9   3   6        0.11        0.87      1.98 o
  10   3   6        6.50        3.99      4.93 o
  -5   4   6        2.82        6.14      3.47 o
  -4   4   6       26.67       28.56      7.97 o
  -3   4   6        2.31        2.12      2.47 o
  -2   4   6       62.79       52.45      5.01 o
  -1   4   6      186.34      181.07      4.93 o
   0   4   6        6.60        4.74      1.06 o
   1   4   6       10.02        7.38      1.30 o
   2   4   6        0.43       -0.27      0.85 o
   3   4   6       94.30       95.32      1.90 o
   4   4   6       45.00       43.60      1.38 o
   5   4   6       98.86       97.73      1.95 o
   6   4   6      134.75      129.40      2.94 o
   7   4   6       12.34       10.54      1.76 o
   8   4   6        0.20       -0.61      2.70 o
   9   4   6        1.18        4.95      2.31 o
  10   4   6        1.92       -4.78      4.78 o
  -4   5   6        2.41        0.09      3.56 o
  -3   5   6        0.93       -0.31      4.27 o
  -2   5   6       35.97       42.80      3.11 o
  -1   5   6       33.67       33.58      2.43 o
   0   5   6       31.88       31.07      2.12 o
   1   5   6       64.32       54.61      2.18 o
   2   5   6       85.86       76.06      2.06 o
   3   5   6      171.05      163.61      3.05 o
   4   5   6        6.97        5.23      1.09 o
   5   5   6      143.78      146.37      2.61 o
   6   5   6      100.02       99.44      2.37 o
   7   5   6        6.21        5.79      1.44 o
   8   5   6        6.19        3.63      1.80 o
   9   5   6        9.94        7.22      4.53 o
  10   5   6        0.01        0.87      5.04 o
  -3   6   6       11.43       22.25      6.62 o
  -2   6   6       28.12       36.11      3.67 o
  -1   6   6        9.51        8.31      2.06 o
   0   6   6      114.91      106.74      3.44 o
   1   6   6       60.74       66.36      2.66 o
   2   6   6        7.95        3.70      1.49 o
   3   6   6        4.47        7.93      1.90 o
   4   6   6       50.68       53.03      2.27 o
   5   6   6       16.11       17.19      1.65 o
   6   6   6        2.38       -0.79      1.23 o
   7   6   6        5.46        7.63      1.77 o
   8   6   6        3.73        4.99      1.97 o
   9   6   6        1.02        0.30      4.71 o
  10   6   6        3.71        2.25      5.18 o
  -2   7   6        0.06       -2.16      3.35 o
  -1   7   6        2.26       -2.43      2.55 o
   0   7   6        1.11        3.32      2.14 o
   1   7   6        0.85       -0.08      1.67 o
   2   7   6        5.53        2.97      2.54 o
   3   7   6        2.01        3.34      2.08 o
   4   7   6       16.63       17.52      2.30 o
   5   7   6        0.02       -0.86      1.79 o
   6   7   6       15.91       12.84      2.51 o
   7   7   6       34.05       40.09      3.24 o
   8   7   6       10.26       10.97      2.85 o
   9   7   6        0.22        2.58      2.57 o
  10   7   6        0.03       -1.87      2.49 o
  -1   8   6        5.53        5.72      5.18 o
   0   8   6        0.65        1.09      2.38 o
   1   8   6        0.16       -1.31      2.08 o
   2   8   6       11.76        8.14      2.51 o
   3   8   6       43.88       44.33      3.19 o
   4   8   6       13.75        7.99      2.33 o
   5   8   6        5.84        5.57      2.23 o
   6   8   6       43.78       45.81      3.58 o
   7   8   6       18.13       18.41      3.04 o
   8   8   6        0.01       -3.16      3.16 o
   9   8   6        0.13        4.73      3.65 o
   1   9   6        8.48        4.47      6.38 o
   2   9   6       19.69       13.86      3.50 o
   3   9   6       10.63       13.20      3.35 o
   4   9   6        6.63        6.19      3.94 o
   5   9   6        0.70        0.75      2.61 o
   6   9   6        6.35        4.38      2.71 o
   7   9   6        4.97        3.65      3.22 o
   8   9   6       23.74       22.37      5.25 o
   3  10   6        5.63        6.61      4.32 o
   4  10   6        7.60        4.85      4.81 o
   5  10   6       13.32       11.27      4.12 o
   6  10   6        0.19        1.54      3.60 o
   7  10   6        7.16        2.54      3.77 o
  -4  -9   7        7.12        6.21      4.47 o
  -3  -9   7        1.99        6.12      4.49 o
  -2  -9   7       10.26        8.53      4.60 o
  -6  -8   7        5.35        1.29      6.44 o
  -5  -8   7       10.82        5.75      4.60 o
  -4  -8   7        0.21        2.79      4.12 o
  -3  -8   7       14.29       18.78      4.74 o
  -2  -8   7       32.21       24.67      4.78 o
  -1  -8   7        0.05       -1.15      3.43 o
   0  -8   7       24.84       32.40      4.73 o
   1  -8   7        4.18        3.44      2.79 o
  -7  -7   7        3.89        5.07      3.88 o
  -6  -7   7        1.53       -0.93      3.06 o
  -5  -7   7        0.09        0.91      3.20 o
  -4  -7   7        1.46        1.85      3.74 o
  -3  -7   7       29.79       24.51      4.84 o
  -2  -7   7        7.03        9.31      3.99 o
  -1  -7   7       56.37       58.96      3.41 o
   0  -7   7       55.26       63.40      3.48 o
   1  -7   7        0.45        2.45      3.01 o
   2  -7   7        9.81        9.12      2.24 o
   3  -7   7        1.27       -2.76      2.76 o
  -7  -6   7        0.39       -0.70      3.83 o
  -6  -6   7        5.39        9.81      3.40 o
  -5  -6   7       19.67       13.95      4.73 o
  -4  -6   7       24.87       22.11      2.93 o
  -3  -6   7        9.09        8.77      2.31 o
  -2  -6   7        3.50        4.25      1.81 o
  -1  -6   7       39.08       39.96      2.54 o
   0  -6   7        5.96       11.40      1.87 o
   1  -6   7       29.87       36.34      4.89 o
   2  -6   7       35.70       46.09      2.70 o
   3  -6   7        1.78        1.97      3.91 o
   4  -6   7        0.27       -1.02      2.67 o
  -7  -5   7        0.02        4.27      3.27 o
  -6  -5   7       13.44       13.98      3.50 o
  -5  -5   7       11.18       14.23      3.26 o
  -4  -5   7        3.39        8.94      2.71 o
  -3  -5   7       14.31       12.86      2.07 o
  -2  -5   7       65.69       66.22      2.42 o
  -1  -5   7       79.25       72.48      2.67 o
   0  -5   7        4.59        1.66      1.41 o
   1  -5   7       49.30       57.58      2.86 o
   2  -5   7        1.57       -0.96      1.69 o
   3  -5   7       11.12       11.73      3.08 o
   4  -5   7       15.31       17.39      2.76 o
   5  -5   7        4.70        4.59      2.71 o
  -8  -4   7        0.04        0.53      5.43 o
  -7  -4   7       13.56       19.29      4.13 o
  -6  -4   7       12.86       12.14      2.82 o
  -5  -4   7        4.93        6.00      2.39 o
  -4  -4   7        8.74       10.81      2.28 o
  -3  -4   7       38.47       42.45      2.24 o
  -2  -4   7       45.84       47.82      2.41 o
  -1  -4   7       42.74       44.55      1.68 o
   0  -4   7       24.24       25.21      1.29 o
   1  -4   7       28.17       24.38      1.37 o
   2  -4   7       25.38       23.18      4.30 o
   3  -4   7       29.76       36.06      2.45 o
   4  -4   7       23.40       26.36      2.54 o
   5  -4   7        0.25       -0.54      1.70 o
   6  -4   7        0.33        1.89      2.42 o
  -7  -3   7        5.22       17.59      5.55 o
  -6  -3   7        0.01        0.15      2.33 o
  -5  -3   7        6.63        2.59      2.34 o
  -4  -3   7        0.28        0.63      2.03 o
  -3  -3   7       26.23       24.65      2.14 o
  -2  -3   7       50.92       54.74      2.06 o
  -1  -3   7      106.80       90.50      2.27 o
   0  -3   7       24.38       26.77      1.27 o
   1  -3   7      181.33      169.81      3.24 o
   2  -3   7       61.71       61.53      2.47 o
   3  -3   7        5.94        8.65      2.18 o
   4  -3   7        2.09       -1.28      2.04 o
   5  -3   7       12.18        9.40      3.00 o
   6  -3   7        1.67        1.17      1.79 o
   7  -3   7        2.02        3.53      2.33 o
  -7  -2   7        0.57        0.33      4.80 o
  -6  -2   7        2.68        1.01      2.68 o
  -5  -2   7       54.31       48.51      3.58 o
  -4  -2   7      142.87      137.05      4.98 o
  -3  -2   7        1.02       -0.04      1.56 o
  -2  -2   7       65.33       55.60      2.08 o
  -1  -2   7        3.20        3.07      1.08 o
   0  -2   7       17.57       19.33      1.15 o
   1  -2   7        0.54       -0.22      0.86 o
   2  -2   7       40.28       43.11      2.64 o
   3  -2   7        0.37       -0.19      1.32 o
   4  -2   7       34.20       34.90      2.76 o
   5  -2   7       20.67       19.65      2.62 o
   7  -2   7        0.06        4.56      2.53 o
  -7  -1   7        0.43       -4.63      4.63 o
  -6  -1   7        6.93        3.87      2.66 o
  -5  -1   7       39.68       39.44      3.44 o
  -4  -1   7       10.15        7.63      1.95 o
  -3  -1   7        8.63        9.86      1.74 o
  -2  -1   7        9.26        8.05      1.39 o
  -1  -1   7       17.53       19.32      1.29 o
   0  -1   7       69.81       68.49      1.68 o
   1  -1   7       12.23       11.48      0.86 o
   2  -1   7       25.73       23.59      3.41 o
   3  -1   7      113.71      112.58      5.98 o
   4  -1   7        6.85        3.88      3.50 o
   5  -1   7       35.30       36.18      6.64 o
   8  -1   7        2.20        0.99      2.45 o
  -7   0   7        0.01       -3.69      4.92 o
  -6   0   7        2.93        0.82      2.71 o
  -5   0   7        6.77        3.11      2.07 o
  -4   0   7       36.53       39.19      4.06 o
  -3   0   7      475.33      447.77      8.53 o
  -2   0   7      236.43      203.60      4.42 o
  -1   0   7      131.65      118.78      2.62 o
   0   0   7       99.72       86.84      2.13 o
   1   0   7        1.05        0.41      0.72 o
   2   0   7       15.38       15.66      2.22 o
   3   0   7        0.05        0.48      2.91 o
   4   0   7      153.80      156.88      8.95 o
   5   0   7       34.70       39.91      6.54 o
   6   0   7       31.66       28.18      6.56 o
  -6   1   7        0.64       -0.46      2.96 o
  -5   1   7        1.37       -0.08      2.01 o
  -4   1   7       79.02       75.12      3.67 o
  -3   1   7       64.12       61.48      3.19 o
  -2   1   7       69.89       73.72      2.88 o
  -1   1   7      320.51      304.63      4.59 o
   0   1   7       39.88       44.46      1.74 o
   1   1   7       70.16       69.52      1.66 o
   2   1   7       15.54       15.32      0.95 o
   3   1   7        9.38       10.29      3.00 o
   4   1   7        0.40       -0.63      3.23 o
   5   1   7       44.09       50.17      4.70 o
   6   1   7       71.91       70.30      8.01 o
  -6   2   7        0.57       -1.77      3.04 o
  -5   2   7       10.74       10.57      3.38 o
  -4   2   7        4.34        4.49      2.09 o
  -3   2   7        0.04       -1.65      1.77 o
  -2   2   7       88.16       77.19      3.40 o
  -1   2   7      328.04      281.90      9.11 o
   0   2   7       10.85       12.54      1.28 o
   1   2   7      368.88      361.81      4.15 o
   2   2   7        0.16       -0.91      0.91 o
   3   2   7       50.48       52.47      1.86 o
   4   2   7       45.60       42.27      2.62 o
   5   2   7      122.65      107.95      6.29 o
   6   2   7        8.95        9.74      3.81 o
   9   2   7        1.04        0.60      2.13 o
  -5   3   7        0.04        1.99      5.48 o
  -4   3   7        2.83       -0.29      2.16 o
  -3   3   7        1.82        4.46      2.16 o
  -2   3   7       47.12       43.84      3.63 o
  -1   3   7       20.00       19.42      2.01 o
   0   3   7      377.89      366.54      5.11 o
   1   3   7      105.57      107.62      2.15 o
   2   3   7       26.15       31.15      1.19 o
   3   3   7       19.32       20.51      1.10 o
   4   3   7        8.89        6.36      1.24 o
   5   3   7       19.65       16.25      1.47 o
   6   3   7       93.51       94.89      3.10 o
   7   3   7       14.03       18.76      5.90 o
   9   3   7        0.06       -0.91      1.96 o
  -5   4   7        3.84        8.07      5.18 o
  -4   4   7        8.09        3.48      3.60 o
  -3   4   7       28.01       30.79      3.04 o
  -2   4   7        0.01       -1.97      2.25 o
  -1   4   7       38.00       41.19      2.83 o
   0   4   7        0.01       -0.25      1.34 o
   1   4   7        0.05       -1.09      1.09 o
   2   4   7        0.40       -0.90      0.90 o
   3   4   7       79.23       83.83      2.03 o
   4   4   7        2.07        3.26      0.94 o
   5   4   7      133.84      122.32      1.97 o
   6   4   7      101.57       98.91      2.64 o
   7   4   7       16.67       20.16      1.83 o
   8   4   7        2.14        6.42      2.08 o
   9   4   7        5.27        6.19      2.34 o
  10   4   7        0.11       -3.65      4.48 o
  -4   5   7        8.03        7.49     10.19 o
  -3   5   7        0.63       -1.67      5.65 o
  -2   5   7       12.29       13.80      2.65 o
  -1   5   7        2.13       -1.70      1.70 o
   0   5   7       29.92       27.48      2.15 o
   1   5   7       27.92       23.04      1.78 o
   2   5   7       25.16       26.53      1.88 o
   3   5   7       16.04       26.27      1.59 o
   4   5   7        5.52        6.35      1.19 o
   5   5   7        0.83        0.22      1.00 o
   6   5   7        0.86        1.68      0.87 o
   7   5   7        0.22       -1.15      1.47 o
   8   5   7        3.97        5.85      1.88 o
   9   5   7        0.22       -2.65      4.05 o
  10   5   7        1.78        5.23      5.01 o
  -3   6   7        4.54        3.27      5.80 o
  -2   6   7       11.74        9.38      2.73 o
  -1   6   7       11.02        5.72      2.06 o
   0   6   7        0.21       -1.63      1.63 o
   1   6   7        9.43        7.97      1.98 o
   2   6   7       21.77       25.11      2.11 o
   3   6   7        9.86       17.72      1.71 o
   4   6   7        0.34       -0.87      1.60 o
   5   6   7        9.13        9.70      1.77 o
   6   6   7        4.17        4.53      1.61 o
   7   6   7        7.56        5.35      2.22 o
   8   6   7       25.25       25.30      3.44 o
   9   6   7        2.84       -1.29      4.54 o
  10   6   7        0.40       -2.75      4.90 o
  -2   7   7        0.86       -2.08      7.61 o
  -1   7   7        1.61       -2.52      2.74 o
   0   7   7        2.55        4.30      2.25 o
   1   7   7        4.97        2.86      2.10 o
   2   7   7        2.43        0.99      1.83 o
   3   7   7       38.56       36.56      2.56 o
   4   7   7        4.83        6.32      2.17 o
   5   7   7        2.71        0.02      1.91 o
   6   7   7        7.94        8.10      2.45 o
   7   7   7       17.23       17.70      3.69 o
   8   7   7        2.92        0.58      2.60 o
   9   7   7        0.03       -0.64      2.34 o
   0   8   7        1.77        8.02      2.92 o
   1   8   7        4.01        1.64      2.58 o
   2   8   7        4.10        4.43      2.43 o
   3   8   7       26.45       32.74      3.04 o
   4   8   7       35.79       39.30      5.47 o
   5   8   7        1.54       -0.79      2.05 o
   6   8   7       20.96       21.86      3.08 o
   7   8   7        1.47        0.95      2.83 o
   8   8   7        2.56       11.11      3.74 o
   9   8   7        0.29        0.32      3.23 o
   1   9   7        6.12        2.15      3.43 o
   2   9   7        5.85        9.92      3.36 o
   3   9   7       10.60        8.71      3.92 o
   4   9   7        0.31       -1.98      2.72 o
   5   9   7       49.97       46.19      4.63 o
   6   9   7        5.65        8.40      3.07 o
   7   9   7       13.42       14.23      3.25 o
   8   9   7        4.68        5.07      4.17 o
   4  10   7       11.25       17.34      4.61 o
   5  10   7        5.36        2.36      5.67 o
   6  10   7        0.47        1.68      3.71 o
  -5  -8   8        1.14        1.18      4.63 o
  -4  -8   8        5.53       10.53      4.85 o
  -3  -8   8        4.54        7.29      4.35 o
  -2  -8   8        1.47        4.58      4.01 o
  -1  -8   8        7.77        1.07      3.58 o
   0  -8   8       21.26       25.81      4.50 o
  -6  -7   8        4.32        4.65      3.62 o
  -5  -7   8       13.38       16.03      3.69 o
  -4  -7   8        4.07        2.17      3.86 o
  -3  -7   8        0.06       -3.36      3.36 o
  -2  -7   8       17.40       17.88      4.36 o
  -1  -7   8       52.79       55.57      4.18 o
   0  -7   8        5.81        3.08      2.11 o
   1  -7   8       17.66       22.13      2.57 o
   2  -7   8       31.03       36.20      4.02 o
  -6  -6   8        8.80       13.05      3.75 o
  -5  -6   8        1.06       -3.07      4.73 o
  -4  -6   8        9.42        9.56      2.68 o
  -3  -6   8       32.20       33.69      3.15 o
  -2  -6   8       42.80       42.25      4.18 o
  -1  -6   8        8.37        7.59      1.90 o
   0  -6   8       23.16       24.47      2.25 o
   1  -6   8       34.50       33.35      2.35 o
   2  -6   8        4.27        0.62      2.24 o
   3  -6   8        0.02       -2.47      2.47 o
  -7  -5   8        3.90        4.17      3.75 o
  -6  -5   8        5.15        5.28      3.22 o
  -5  -5   8        2.60        8.79      4.41 o
  -4  -5   8       21.14       19.98      3.28 o
  -3  -5   8       31.52       31.44      2.66 o
  -2  -5   8       17.52       17.10      2.92 o
  -1  -5   8       44.05       43.23      2.55 o
   0  -5   8       92.73       91.52      4.36 o
   1  -5   8        0.01       -0.20      1.34 o
   2  -5   8        8.41        8.69      1.91 o
   3  -5   8       13.30       16.20      2.87 o
   4  -5   8       30.39       32.07      3.25 o
  -7  -4   8        0.38       -2.84      4.94 o
  -6  -4   8        5.63        9.30      3.52 o
  -5  -4   8        2.27        2.25      2.83 o
  -4  -4   8        0.33       -2.29      2.42 o
  -3  -4   8        7.51        6.22      1.97 o
  -2  -4   8       36.67       38.93      2.29 o
  -1  -4   8      378.61      366.76      4.93 o
   0  -4   8      106.47      107.66      3.15 o
   1  -4   8        4.40        4.31      1.04 o
   2  -4   8       29.62       34.06      2.68 o
   3  -4   8       11.95       13.32      1.99 o
   4  -4   8        1.11       -0.72      2.59 o
   5  -4   8        0.32       -1.94      1.94 o
  -6  -3   8        9.17       12.87      4.64 o
  -5  -3   8        0.02       -2.71      2.71 o
  -4  -3   8        3.34        3.98      2.96 o
  -3  -3   8        4.11       -0.19      2.38 o
  -2  -3   8       73.05       66.51      3.05 o
  -1  -3   8      164.04      152.53      3.13 o
   0  -3   8        0.34        0.01      0.97 o
   1  -3   8      267.87      245.14      3.66 o
   2  -3   8      138.92      131.61      3.16 o
   3  -3   8       19.82       16.57      2.62 o
   4  -3   8       11.28        9.89      2.44 o
   5  -3   8        0.56       -0.74      2.57 o
  -7  -2   8        5.15        2.94      5.33 o
  -6  -2   8        0.68        3.04      2.71 o
  -5  -2   8        3.42        0.83      2.28 o
  -4  -2   8        1.81        6.10      2.22 o
  -3  -2   8        1.05       -0.55      2.22 o
  -2  -2   8        3.43        2.23      2.01 o
  -1  -2   8       45.30       41.77      1.89 o
   0  -2   8       75.36       80.55      1.99 o
   1  -2   8      584.40      566.48      7.45 o
   2  -2   8       80.26       84.96      2.48 o
   3  -2   8       17.79       16.16      2.07 o
   4  -2   8       21.64       22.28      2.33 o
   5  -2   8       21.93       26.86      7.05 o
  -6  -1   8        0.24       -0.46      2.65 o
  -5  -1   8        7.29        7.76      3.44 o
  -4  -1   8       38.19       47.75      3.90 o
  -3  -1   8       38.57       35.54      2.59 o
  -2  -1   8       15.51       10.42      1.72 o
  -1  -1   8        9.57       14.76      1.45 o
   0  -1   8      301.31      320.79      4.26 o
   1  -1   8      301.88      325.34      4.39 o
   2  -1   8       39.38       36.85      2.63 o
   3  -1   8      591.52      583.81     16.40 o
   4  -1   8      316.28      316.16     11.23 o
   5  -1   8        9.36        5.12      5.81 o
   6  -1   8        6.74       -2.68      5.75 o
  -6   0   8        0.15        2.90      3.08 o
  -5   0   8       12.74       13.61      3.17 o
  -4   0   8       19.41       15.66      2.40 o
  -3   0   8       30.59       30.58      2.52 o
  -2   0   8      155.86      140.09      3.84 o
  -1   0   8      122.12      111.92      3.00 o
   0   0   8       94.47      102.55      2.25 o
   1   0   8        1.36        0.19      0.91 o
   2   0   8      195.63      206.26      8.87 o
   3   0   8      130.95      138.61     14.23 o
   4   0   8        1.29        2.21      3.40 o
   5   0   8       49.68       42.45      4.74 o
   6   0   8       95.01       88.04      9.15 o
  -6   1   8        0.30        1.04      4.05 o
  -5   1   8       11.52        9.14      2.45 o
  -4   1   8        0.20       -1.84      1.94 o
  -3   1   8       30.43       30.29      2.90 o
  -2   1   8      130.83      127.07      4.21 o
  -1   1   8      153.91      138.00      3.80 o
   0   1   8       33.19       34.34      1.74 o
   1   1   8      395.55      472.38      5.08 o
   2   1   8       72.43       67.96      1.94 o
   3   1   8        4.34        1.24      2.11 o
   4   1   8       59.32       52.82      3.66 o
   5   1   8      567.97      575.30     16.03 o
   6   1   8      226.97      217.48     13.37 o
  -5   2   8        0.09       -2.95      2.95 o
  -4   2   8        4.24        5.75      2.32 o
  -3   2   8       27.12       32.67      4.36 o
  -2   2   8       24.70       21.12      2.36 o
  -1   2   8      292.98      272.36      5.46 o
   0   2   8     1222.71     1211.64     15.19 o
   1   2   8      201.33      209.74      3.19 o
   2   2   8        0.04        0.77      0.90 o
   3   2   8        1.10       -0.15      1.33 o
   4   2   8      133.91      132.41      3.89 o
   5   2   8       33.40       38.51      2.17 o
   6   2   8       53.31       54.06      6.33 o
   7   2   8       38.16       38.33      7.60 o
  -5   3   8        3.80        2.86      3.66 o
  -4   3   8        7.13        2.51      2.36 o
  -3   3   8       25.10       23.82      2.84 o
  -2   3   8        3.31        2.70      2.01 o
  -1   3   8      178.47      170.64      5.63 o
   0   3   8       37.76       38.25      1.97 o
   1   3   8       18.92       21.55      1.49 o
   2   3   8       37.76       41.13      1.45 o
   3   3   8      125.05      124.44      2.44 o
   4   3   8       17.11       17.34      1.68 o
   5   3   8       53.63       51.46      2.16 o
   6   3   8       55.10       57.38      3.20 o
   7   3   8       57.08       56.25      3.75 o
   9   3   8        4.11        6.11      2.47 o
  -4   4   8        4.93       11.31      3.95 o
  -3   4   8        0.00        4.04      2.40 o
  -2   4   8       30.13       34.75      3.51 o
  -1   4   8       30.21       35.46      2.84 o
   0   4   8       37.62       34.01      2.40 o
   1   4   8      295.44      283.39      5.24 o
   2   4   8      289.34      290.99      4.14 o
   3   4   8       41.22       40.13      1.88 o
   4   4   8        0.00       -0.66      0.90 o
   5   4   8        6.97        7.54      1.53 o
   6   4   8       49.51       52.77      2.13 o
   7   4   8       11.01        6.48      1.53 o
   8   4   8       10.38       15.83      1.86 o
   9   4   8        5.13        4.15      2.24 o
  -3   5   8        4.51        4.50      3.88 o
  -2   5   8       34.57       35.90      3.93 o
  -1   5   8        8.15        5.52      2.33 o
   0   5   8       59.83       56.97      3.02 o
   1   5   8       76.17       76.71      3.18 o
   2   5   8        0.01       -1.41      1.41 o
   3   5   8        4.91        6.48      1.34 o
   4   5   8       10.04       10.33      1.58 o
   5   5   8       86.68       83.81      3.75 o
   6   5   8       43.24       46.98      2.44 o
   7   5   8        6.06        5.57      1.72 o
   8   5   8       19.14       20.53      3.65 o
   9   5   8        1.15       -2.49      4.15 o
  -2   6   8        4.60        3.55      3.32 o
  -1   6   8        8.07        7.22      2.43 o
   0   6   8       44.82       49.42      3.06 o
   1   6   8       18.56       22.38      2.45 o
   2   6   8        8.70        7.15      1.90 o
   3   6   8       40.84       38.87      2.13 o
   4   6   8       14.69       15.81      1.78 o
   5   6   8        1.21       -1.22      1.51 o
   6   6   8        3.16        2.30      1.41 o
   7   6   8       30.70       34.81      1.89 o
   8   6   8       16.94       25.30      6.89 o
   9   6   8        0.10       -2.85      4.43 o
  -1   7   8        1.71        2.59      2.93 o
   0   7   8       25.68       23.53      2.85 o
   1   7   8        6.02        8.92      2.31 o
   2   7   8       50.77       49.93      2.81 o
   3   7   8       52.26       54.29      2.93 o
   4   7   8        4.77        2.09      1.83 o
   5   7   8        0.99       -0.33      1.67 o
   6   7   8       53.16       56.69      3.03 o
   7   7   8       65.41       71.60      4.95 o
   8   7   8        4.53        5.65      2.47 o
   9   7   8        0.70       -1.61      4.88 o
   0   8   8        0.09       -0.93      2.98 o
   1   8   8       35.99       34.64      4.17 o
   2   8   8       62.62       58.90      3.92 o
   3   8   8       15.55       12.92      2.80 o
   4   8   8        1.13        0.61      2.19 o
   5   8   8       45.67       56.60      4.12 o
   6   8   8       18.17       20.67      3.14 o
   7   8   8       13.18       10.30      2.86 o
   8   8   8       15.98       21.32      4.32 o
   2   9   8        0.47       -2.40      3.87 o
   3   9   8        0.03        0.08      3.00 o
   4   9   8       15.55       17.17      3.76 o
   5   9   8       25.24       23.47      3.72 o
   6   9   8        1.07       -0.11      2.84 o
   7   9   8       17.22       20.90      3.47 o
  -2  -8   9        0.74        1.04      3.83 o
  -5  -7   9        1.03       10.55      5.12 o
  -4  -7   9        0.08        8.38      4.44 o
  -3  -7   9        0.75       -2.47      3.83 o
  -2  -7   9        2.63        0.31      3.59 o
  -1  -7   9       10.73       11.55      3.75 o
   0  -7   9        0.08        1.04      2.42 o
   1  -7   9        6.91        5.81      2.20 o
  -6  -6   9        4.05        9.76      5.39 o
  -5  -6   9        0.12       -3.25      4.73 o
  -4  -6   9        1.03       -0.57      2.71 o
  -3  -6   9        2.21        3.36      2.37 o
  -2  -6   9        6.97        7.25      7.89 o
  -1  -6   9        4.14        4.40      1.94 o
   0  -6   9        4.16       -0.62      1.77 o
   1  -6   9       16.90       16.88      2.08 o
   2  -6   9        0.14       -2.21      2.21 o
   3  -6   9       15.48       15.52      3.17 o
  -6  -5   9        0.00       -1.41      3.28 o
  -5  -5   9        4.07        3.20      3.18 o
  -4  -5   9        0.31       -2.31      2.31 o
  -3  -5   9        1.12        4.35      2.37 o
  -2  -5   9        0.00       -0.66      2.69 o
  -1  -5   9        0.89       -1.64      1.64 o
   0  -5   9        3.93        3.06      1.67 o
   1  -5   9        1.88        0.80      1.50 o
   2  -5   9        0.92       -1.95      1.95 o
   3  -5   9        6.96        4.88      3.15 o
   4  -5   9        0.40       -1.36      2.31 o
  -6  -4   9        0.24       -2.65      3.36 o
  -5  -4   9        0.09       -2.79      2.82 o
  -4  -4   9        2.22        1.90      3.45 o
  -3  -4   9       15.49       15.89      2.76 o
  -2  -4   9        0.34       -0.39      1.43 o
  -1  -4   9       11.76       10.88      1.55 o
   0  -4   9        3.54        2.52      1.41 o
   1  -4   9        4.12        4.86      1.42 o
   2  -4   9        0.89        3.10      1.63 o
   3  -4   9        8.62       11.28      2.05 o
   4  -4   9        0.30        0.00      1.82 o
   5  -4   9        2.91        1.11      2.16 o
  -6  -3   9        0.28       -0.83      7.59 o
  -5  -3   9        0.51       -2.94      2.94 o
  -4  -3   9       11.40        9.35      3.04 o
  -3  -3   9        0.07        0.88      2.48 o
  -2  -3   9       14.54       10.84      1.90 o
  -1  -3   9        9.50        5.58      2.15 o
   0  -3   9        2.82        1.62      1.17 o
   1  -3   9       10.62       10.31      1.24 o
   2  -3   9       16.56       17.47      1.68 o
   3  -3   9        0.06       -1.37      1.37 o
   4  -3   9        2.91        3.36      2.28 o
   5  -3   9        4.58        0.49      2.43 o
  -6  -2   9        0.33       -2.07      3.46 o
  -5  -2   9        6.87        2.47      3.12 o
  -4  -2   9        0.16        1.41      2.66 o
  -3  -2   9        7.62        7.41      2.71 o
  -2  -2   9       39.53       28.35      2.59 o
  -1  -2   9       59.65       50.68      2.19 o
   0  -2   9       20.07       24.34      1.43 o
   1  -2   9       53.19       51.73      1.85 o
   2  -2   9       31.70       33.76      2.75 o
   3  -2   9       45.87       44.73      2.87 o
   4  -2   9       10.77        9.51      2.01 o
   5  -2   9       19.38       22.18      7.18 o
  -6  -1   9        5.78        6.78      5.48 o
  -5  -1   9        0.41        3.13      3.20 o
  -4  -1   9        4.66        7.21      5.64 o
  -3  -1   9        3.55        3.51      2.69 o
  -2  -1   9       22.27       18.74      2.38 o
  -1  -1   9       36.56       41.76      2.14 o
   0  -1   9      251.70      248.97      4.01 o
   1  -1   9        7.30        4.39      1.04 o
   2  -1   9       12.09       13.76      1.82 o
   3  -1   9        5.53        5.75      3.43 o
   4  -1   9        2.21        7.96      3.68 o
   5  -1   9        0.39        3.14      5.83 o
   6  -1   9       22.94       14.57      7.10 o
  -5   0   9        6.72        6.80      3.32 o
  -4   0   9        9.01        6.60      2.50 o
  -3   0   9       19.79       15.42      2.99 o
  -2   0   9        8.52        9.14      2.44 o
  -1   0   9      230.31      207.14      4.71 o
   0   0   9       50.04       47.34      2.19 o
   1   0   9       68.05       88.55      2.15 o
   2   0   9       18.06       23.25      2.10 o
   3   0   9       18.16       17.83      4.12 o
   4   0   9       62.38       63.48      5.17 o
   5   0   9      138.57      145.46      7.63 o
   6   0   9       49.16       57.26      8.36 o
  -5   1   9        7.12       11.82      3.28 o
  -4   1   9        2.68        1.21      2.52 o
  -3   1   9        0.17        1.79      2.25 o
  -2   1   9        8.48       12.62      2.61 o
  -1   1   9        0.62       -1.51      1.51 o
   0   1   9      161.59      171.24      3.99 o
   1   1   9      285.89      324.04      4.17 o
   2   1   9        0.88       -0.68      1.18 o
   3   1   9       44.46       44.78      2.52 o
   4   1   9        0.81        1.36      1.67 o
   5   1   9       23.33       27.14      5.75 o
   6   1   9       13.97        8.63      4.20 o
   7   1   9        3.93        3.53      6.42 o
  -5   2   9        2.52        1.59      4.59 o
  -4   2   9        3.33        4.16      2.82 o
  -3   2   9        2.07       -1.18      2.37 o
  -2   2   9       41.73       40.83      3.50 o
  -1   2   9       17.77       15.87      2.52 o
   0   2   9       97.84       95.92      4.70 o
   1   2   9       74.73       75.17      2.25 o
   2   2   9       23.21       23.50      1.58 o
   3   2   9       39.52       37.25      1.90 o
   4   2   9        2.99        0.78      1.53 o
   5   2   9       26.74       25.52      2.04 o
   6   2   9        7.69        6.54      4.01 o
   7   2   9       11.47       16.49      6.98 o
  -4   3   9        2.23        2.46      3.13 o
  -3   3   9        2.95        1.49      3.50 o
  -2   3   9        2.18       -0.06      2.31 o
  -1   3   9        6.25        5.00      2.23 o
   0   3   9        0.22       -0.78      1.48 o
   1   3   9       30.90       30.28      2.01 o
   2   3   9      105.21      105.92      2.33 o
   3   3   9       45.76       46.81      1.58 o
   4   3   9       32.82       30.21      2.04 o
   5   3   9       59.47       58.30      2.42 o
   6   3   9        0.01       -0.77      1.79 o
   7   3   9        9.85        9.08      2.46 o
  -3   4   9        2.46       -1.29      3.34 o
  -2   4   9        9.42        8.44      2.87 o
  -1   4   9        0.84       -0.79      1.89 o
   0   4   9        4.31        4.11      1.98 o
   1   4   9       47.02       50.61      2.40 o
   2   4   9        2.40        4.60      1.42 o
   3   4   9        2.92        3.84      1.12 o
   4   4   9       35.59       33.04      1.90 o
   5   4   9       25.34       28.22      2.05 o
   6   4   9        7.34        8.13      1.46 o
   7   4   9        1.60       -0.35      1.64 o
   8   4   9        0.02       -1.47      1.47 o
   9   4   9        1.10        3.73      2.20 o
  -2   5   9        2.22       -1.47      2.86 o
  -1   5   9        2.41        4.10      2.17 o
   0   5   9        1.92       -1.14      1.99 o
   1   5   9       22.56       25.49      3.16 o
   2   5   9       16.48       22.34      1.93 o
   3   5   9        0.05        0.37      1.36 o
   4   5   9        0.05       -0.80      1.50 o
   5   5   9        4.83        2.74      1.26 o
   6   5   9        0.05       -1.53      1.53 o
   7   5   9       34.14       35.85      2.35 o
   8   5   9        7.12        5.52      1.89 o
   9   5   9        3.93        4.00      2.71 o
  -1   6   9        2.86       -0.56      3.78 o
   0   6   9       20.83       19.31      2.65 o
   1   6   9        0.06       -0.09      1.98 o
   2   6   9        4.80        4.56      2.64 o
   3   6   9       13.60       10.71      1.88 o
   4   6   9        3.85        0.98      1.47 o
   5   6   9        0.74       -0.85      1.61 o
   6   6   9       43.91       37.63      2.28 o
   7   6   9       77.70       79.61      4.68 o
   8   6   9        6.61        3.69      2.49 o
   9   6   9        0.06        6.41      4.83 o
   0   7   9        0.78       -2.41      3.99 o
   1   7   9       31.77       30.79      3.40 o
   2   7   9       39.32       42.89      3.22 o
   3   7   9       14.85       15.98      3.08 o
   4   7   9       10.90        6.59      2.36 o
   5   7   9        0.08        0.64      1.94 o
   6   7   9        6.50        9.35      2.11 o
   7   7   9        0.57        2.26      2.20 o
   8   7   9        7.12        2.84      6.82 o
   1   8   9        9.28       11.90      3.71 o
   2   8   9        5.83        7.11      2.97 o
   3   8   9        0.02       -0.27      2.97 o
   4   8   9        4.15        1.52      2.41 o
   5   8   9        5.69        6.05      3.72 o
   6   8   9        0.84       -1.05      2.15 o
   7   8   9       11.39        4.76      3.32 o
   8   8   9        9.26        8.43      5.79 o
   4   9   9       17.60       24.14      3.83 o
   5   9   9        1.26        5.02      3.18 o
   6   9   9        9.97       10.78      3.27 o
  -3  -7  10        2.34        2.09      4.18 o
  -2  -7  10        9.94        7.99      4.13 o
  -1  -7  10        3.22        4.40      3.52 o
  -4  -6  10        6.89       12.01      3.93 o
  -3  -6  10        0.95        0.87      4.74 o
  -2  -6  10        0.85       -1.49      2.85 o
  -1  -6  10        1.61        3.90      5.14 o
   0  -6  10        4.79        5.62      2.21 o
   1  -6  10       16.88       20.25      3.04 o
   2  -6  10        0.00       -0.93      2.56 o
  -5  -5  10        4.94       -1.89      8.58 o
  -4  -5  10        3.03        1.95      3.08 o
  -3  -5  10        0.85       -0.74      2.67 o
  -2  -5  10        3.60        5.52      2.39 o
  -1  -5  10        9.20       13.66      2.64 o
   0  -5  10       32.34       33.43      2.46 o
   1  -5  10       12.88       11.19      2.52 o
   2  -5  10       18.34       16.11      2.67 o
   3  -5  10       39.44       44.28      4.63 o
  -5  -4  10        2.99        1.12      3.30 o
  -4  -4  10        0.64       -2.61      2.61 o
  -3  -4  10       10.52       11.60      2.80 o
  -2  -4  10       20.87       20.14      2.18 o
  -1  -4  10        3.23        4.49      1.64 o
   0  -4  10        4.28        4.03      1.73 o
   1  -4  10        2.69        4.08      2.14 o
   2  -4  10       41.89       41.74      3.47 o
   3  -4  10        7.64        7.48      1.90 o
   4  -4  10        0.95       -0.85      2.37 o
  -5  -3  10        9.70        6.55      3.58 o
  -4  -3  10        0.81       -0.63      2.79 o
  -3  -3  10       19.27       17.41      5.19 o
  -2  -3  10       17.61       14.79      2.40 o
  -1  -3  10       12.20       12.39      2.24 o
   0  -3  10        5.95        7.26      1.77 o
   1  -3  10      123.14      122.76      3.09 o
   2  -3  10       26.63       30.89      2.07 o
   3  -3  10        9.54       10.05      2.79 o
   4  -3  10       29.83       31.09      3.32 o
   5  -3  10       41.63       44.26      3.75 o
  -5  -2  10        0.31       -0.55      3.24 o
  -4  -2  10       18.25       19.64      3.63 o
  -3  -2  10        6.03        4.28      2.80 o
  -2  -2  10        0.51       -2.02      2.02 o
  -1  -2  10       27.58       25.35      2.15 o
   0  -2  10      268.48      260.59      5.06 o
   1  -2  10       87.38       96.51      4.68 o
   2  -2  10       34.63       36.04      4.19 o
   3  -2  10       88.18       91.93      3.23 o
   4  -2  10       48.67       45.68      2.96 o
   5  -2  10        1.80       -3.28      6.35 o
   6  -2  10        5.56       -6.86      6.86 o
  -5  -1  10        8.33        0.02      9.21 o
  -4  -1  10        3.52        2.62      2.97 o
  -3  -1  10        0.09        1.78      2.73 o
  -2  -1  10        4.29       -0.24      2.20 o
  -1  -1  10      107.36      101.29      3.52 o
   0  -1  10      111.92      113.03      2.71 o
   1  -1  10        4.06        3.45      1.26 o
   2  -1  10      125.94      123.50      4.32 o
   3  -1  10       79.40       77.78      5.79 o
   4  -1  10        4.80        0.68      2.12 o
   5  -1  10       71.35       75.92      6.27 o
   6  -1  10       28.63       19.77      7.74 o
  -5   0  10       10.71       12.34      4.28 o
  -4   0  10        0.02       -2.15      2.42 o
  -3   0  10       11.41       14.84      2.79 o
  -2   0  10       32.56       34.85      4.15 o
  -1   0  10       10.75        4.57      1.75 o
   0   0  10       44.56       49.16      2.04 o
   1   0  10      244.35      274.69      4.42 o
   2   0  10      179.95      187.89      4.81 o
   3   0  10        6.00        7.08      2.16 o
   4   0  10       45.94       49.76      5.00 o
   5   0  10       61.39       66.49      6.89 o
   6   0  10        8.82        4.31      6.40 o
   7   0  10        1.79       -5.66      6.96 o
  -4   1  10       10.00       13.62      3.15 o
  -3   1  10       10.94       11.30      2.74 o
  -2   1  10       18.47       15.60      2.72 o
  -1   1  10        8.52        8.12      2.12 o
   0   1  10      199.99      195.91      4.35 o
   1   1  10       93.72       97.15      2.14 o
   2   1  10        1.56       -0.02      0.94 o
   3   1  10       40.21       36.57      2.11 o
   4   1  10      111.81      110.92      5.61 o
   5   1  10       48.15       56.55      5.44 o
   6   1  10        4.17       -3.01      3.98 o
   7   1  10       19.06       15.14      7.68 o
  -4   2  10        1.00        1.23      2.93 o
  -3   2  10        6.64        6.21      2.86 o
  -2   2  10        0.11        2.32      2.44 o
  -1   2  10       89.84       82.74      3.95 o
   0   2  10       57.14       57.81      2.71 o
   1   2  10       19.66       21.55      1.64 o
   2   2  10       90.30       95.26      2.38 o
   3   2  10       80.41       85.63      2.75 o
   4   2  10        6.42        7.70      1.55 o
   5   2  10        6.23        5.22      2.08 o
   6   2  10        1.05        1.94      4.04 o
   7   2  10        2.94        0.84      5.48 o
  -3   3  10        1.22        2.05      2.90 o
  -2   3  10       10.15       11.06      2.92 o
  -1   3  10       21.05       19.70      3.97 o
   0   3  10       29.01       28.48      2.36 o
   1   3  10        1.40        0.21      1.66 o
   2   3  10      128.35      127.55      2.75 o
   3   3  10        7.07        9.39      1.25 o
   4   3  10       54.63       57.36      2.66 o
   5   3  10       20.72       23.19      1.96 o
   6   3  10       72.83       73.24      3.76 o
   7   3  10       97.27       89.97      6.97 o
   8   3  10        1.85       -5.76      7.32 o
  -3   4  10        1.77       -0.16      3.03 o
  -2   4  10        0.05       -2.60      2.60 o
  -1   4  10        1.81       -0.91      1.97 o
   0   4  10        6.39        3.58      1.97 o
   1   4  10      235.62      214.49      4.75 o
   2   4  10      105.76      110.18      3.05 o
   3   4  10       22.77       22.70      1.73 o
   4   4  10       16.20       19.28      1.41 o
   5   4  10       16.15       21.27      2.05 o
   6   4  10       19.87       18.87      2.24 o
   7   4  10        7.24        7.73      1.67 o
   8   4  10        9.17       12.33      2.10 o
  -2   5  10        0.01        0.19      3.09 o
  -1   5  10        0.31       -2.53      2.53 o
   0   5  10       30.44       31.29      3.19 o
   1   5  10       44.46       40.64      2.64 o
   2   5  10        2.81        3.99      1.94 o
   3   5  10        0.02       -0.89      1.39 o
   4   5  10        5.92        5.69      1.57 o
   5   5  10        5.71        4.91      1.42 o
   6   5  10       24.71       25.52      2.29 o
   7   5  10       60.25       57.78      3.41 o
   8   5  10       30.92       30.16      2.41 o
  -1   6  10        3.60       -0.19      3.51 o
   0   6  10        7.85        3.35      3.67 o
   1   6  10        2.91        3.40      3.20 o
   2   6  10       97.13       94.07      4.02 o
   3   6  10      154.47      153.51      4.66 o
   4   6  10       42.50       41.24      2.71 o
   5   6  10        1.42        3.00      1.79 o
   6   6  10       23.18       23.94      2.01 o
   7   6  10       17.69       15.74      7.44 o
   8   6  10        0.20       -4.75      4.86 o
   1   7  10       26.84       21.13      3.87 o
   2   7  10       45.03       47.31      3.69 o
   3   7  10        0.26       -2.00      2.27 o
   4   7  10        7.36       11.31      2.56 o
   5   7  10        8.63        8.31      2.55 o
   6   7  10        7.49        3.54      2.06 o
   7   7  10        0.11       -1.96      1.96 o
   3   8  10        9.22        7.11      3.45 o
   4   8  10       40.90       37.12      5.44 o
   5   8  10       31.18       31.68      3.88 o
   6   8  10        0.44       -0.81      2.75 o
  -2  -6  11        2.29        6.67      3.39 o
  -1  -6  11        6.66       15.03      3.35 o
   0  -6  11        5.87        5.28      2.36 o
  -4  -5  11        0.81       -3.28      3.74 o
  -3  -5  11        0.09        1.78      3.30 o
  -2  -5  11        1.82        3.45      3.15 o
  -1  -5  11        6.08        8.88      2.63 o
   0  -5  11        7.37        7.83      2.02 o
   1  -5  11        0.01        0.74      2.41 o
   2  -5  11        6.31        8.03      2.65 o
  -4  -4  11        2.05       -3.66      3.70 o
  -3  -4  11        1.07        1.27      2.57 o
  -2  -4  11        4.89        1.85      2.39 o
  -1  -4  11        8.51        5.28      1.93 o
   0  -4  11        0.20        0.06      1.70 o
   1  -4  11       38.88       40.41      3.26 o
   2  -4  11       26.32       28.65      3.00 o
   3  -4  11        2.19        4.08      2.03 o
  -4  -3  11       10.44       19.77      5.50 o
  -3  -3  11        6.66        3.28      3.13 o
  -2  -3  11        1.29        2.19      2.23 o
  -1  -3  11        3.43        2.99      1.70 o
   0  -3  11       23.35       22.59      2.35 o
   1  -3  11       51.85       47.02      2.87 o
   2  -3  11        7.23        6.45      2.46 o
   3  -3  11       40.84       41.94      3.33 o
   4  -3  11        7.72       12.31      2.08 o
  -4  -2  11        7.79       10.42      3.57 o
  -3  -2  11        0.03       -3.61      3.61 o
  -2  -2  11        3.87       -0.86      2.23 o
  -1  -2  11        2.89        2.79      1.76 o
   0  -2  11      106.70      105.06      3.54 o
   1  -2  11       17.79       13.12      1.72 o
   2  -2  11       42.04       42.06      2.76 o
   3  -2  11       45.12       41.40      2.96 o
   4  -2  11        0.43        1.02      2.02 o
   5  -2  11       15.08        7.31      7.51 o
  -4  -1  11        0.04       -3.19      3.19 o
  -3  -1  11       13.53       15.45      3.40 o
  -2  -1  11       10.00       10.65      5.33 o
  -1  -1  11       16.35       16.49      2.12 o
   0  -1  11        3.79        4.45      1.62 o
   1  -1  11       22.80       25.58      1.69 o
   2  -1  11       78.07       74.38      3.39 o
   3  -1  11        5.71        5.98      2.53 o
   4  -1  11       69.99       76.95      5.30 o
   5  -1  11       62.63       71.26      6.45 o
   6  -1  11        0.03       -7.05      7.15 o
  -4   0  11        7.84        1.95      3.57 o
  -3   0  11       10.61        8.14      2.75 o
  -2   0  11        0.12       -2.09      2.50 o
  -1   0  11        6.94        6.74      3.55 o
   0   0  11        1.20        0.42      1.28 o
   1   0  11        5.12        8.44      2.57 o
   2   0  11       21.48       27.81      2.68 o
   3   0  11        9.76       10.69      2.03 o
   4   0  11       82.19       78.65      6.04 o
   5   0  11        6.22        4.27      4.47 o
   6   0  11        8.08       12.26      9.23 o
   7   0  11        4.11       -3.77      7.65 o
  -4   1  11        7.08       10.23      3.96 o
  -3   1  11       12.47       10.83      2.96 o
  -2   1  11        2.17       -0.66      2.63 o
  -1   1  11       32.01       32.76      3.57 o
   0   1  11       10.76       15.29      1.76 o
   1   1  11        3.58        6.92      1.74 o
   2   1  11        0.66        0.95      1.74 o
   3   1  11       32.36       28.73      2.46 o
   4   1  11        7.57        7.33      1.84 o
   5   1  11        5.75        3.40      4.27 o
   6   1  11        5.75       -0.58      4.18 o
   7   1  11        4.14        5.96      7.70 o
  -3   2  11        0.00        1.33      2.84 o
  -2   2  11        9.69       10.19      4.92 o
  -1   2  11       11.69       11.53      2.49 o
   0   2  11        1.49       -1.59      1.59 o
   1   2  11        0.80        0.37      1.33 o
   2   2  11        8.21        8.24      1.43 o
   3   2  11        0.46        0.20      1.78 o
   4   2  11       36.49       37.67      2.06 o
   5   2  11       28.06       27.55      4.82 o
   6   2  11       29.26       25.25      5.10 o
   7   2  11       19.12       14.79      5.72 o
  -2   3  11        1.36       -2.59      2.59 o
  -1   3  11        2.61       -0.07      2.66 o
   0   3  11        0.96       -2.00      2.01 o
   1   3  11       50.78       50.59      2.35 o
   2   3  11       56.20       62.73      2.80 o
   3   3  11        2.62        3.96      1.27 o
   4   3  11       20.42       20.39      1.88 o
   5   3  11        2.21        3.81      1.65 o
   6   3  11        0.48       -0.56      1.66 o
   7   3  11        0.75       -3.63      5.69 o
   8   3  11        1.62        1.80      7.72 o
  -2   4  11        0.62        0.28      3.74 o
  -1   4  11        0.36       -0.44      2.81 o
   0   4  11        4.24        5.03      3.28 o
   1   4  11       58.54       52.30      3.18 o
   2   4  11       21.41       24.16      1.90 o
   3   4  11        5.46        4.43      1.58 o
   4   4  11        3.95        1.99      1.28 o
   5   4  11        0.72        0.10      1.69 o
   6   4  11       15.26       13.29      2.27 o
   7   4  11       29.44       27.34      2.46 o
   8   4  11       17.19       11.53      3.02 o
  -1   5  11        0.38        0.14      3.54 o
   0   5  11       10.43        7.88      2.77 o
   1   5  11        1.18       -0.02      2.15 o
   2   5  11       58.77       53.40      3.17 o
   3   5  11       78.44       82.46      3.14 o
   4   5  11       18.28       19.66      1.91 o
   5   5  11        2.54       -0.47      1.66 o
   6   5  11       38.74       38.72      3.79 o
   7   5  11       12.04        8.46      3.05 o
   8   5  11        3.95       -1.99      3.05 o
   1   6  11       19.60       15.15      4.22 o
   2   6  11       18.09       19.76      3.02 o
   3   6  11        0.08        2.33      2.86 o
   4   6  11        0.48        0.50      1.94 o
   5   6  11       13.65       13.59      2.22 o
   6   6  11       17.14       20.18      3.61 o
   7   6  11        0.11       -4.57      4.57 o
   2   7  11        2.52        5.83      7.12 o
   3   7  11        6.86       -1.24      2.99 o
   4   7  11       42.20       36.68      3.91 o
   5   7  11       25.20       29.29      4.65 o
   6   7  11        0.09       -2.43      2.43 o
  -1  -5  12        0.24       -0.40      5.33 o
  -2  -4  12        1.81        2.68      5.99 o
  -1  -4  12        0.52       -0.16      3.21 o
   0  -4  12        0.01       -1.79      1.79 o
   1  -4  12        2.92       -0.92      2.48 o
   2  -4  12        8.37       11.11      3.23 o
  -3  -3  12        6.72       -0.60      3.37 o
  -2  -3  12        2.52        7.86      3.11 o
  -1  -3  12       19.03       26.57      3.13 o
   0  -3  12       18.10       18.40      2.22 o
   1  -3  12        0.58       -0.38      2.18 o
   2  -3  12        3.55       -0.55      2.57 o
   3  -3  12       17.02       15.50      2.16 o
  -3  -2  12        0.88       -3.73      3.73 o
  -2  -2  12       18.07       16.63      2.88 o
  -1  -2  12       55.04       59.98      3.38 o
   0  -2  12        2.33        3.29      1.65 o
   1  -2  12       30.53       33.71      3.45 o
   2  -2  12       12.39       10.94      2.29 o
   3  -2  12        0.25       -1.38      1.84 o
   4  -2  12        2.56        0.81      2.59 o
  -3  -1  12        0.06       -0.50      5.45 o
  -2  -1  12        4.55       -0.31      4.33 o
  -1  -1  12        3.26        2.36      2.20 o
   0  -1  12       15.16       22.24      2.09 o
   1  -1  12       49.23       58.01      2.60 o
   2  -1  12       24.13       27.12      2.85 o
   3  -1  12        2.84        3.14      2.03 o
   4  -1  12       29.60       28.60      2.92 o
   5  -1  12        9.32        7.84      4.95 o
  -3   0  12        1.19       -7.42      7.42 o
  -2   0  12        0.30       -3.21      3.21 o
  -1   0  12        8.70        8.37      2.48 o
   0   0  12       26.35       29.24      1.97 o
   1   0  12       54.18       57.98      2.58 o
   2   0  12        0.20        1.77      3.12 o
   3   0  12       82.45       81.32      3.76 o
   4   0  12       31.27       31.02      3.35 o
   5   0  12        1.66        2.06      4.61 o
   6   0  12        2.56       -3.35      4.89 o
  -2   1  12        2.93        0.31      2.93 o
  -1   1  12        0.55       -2.02      2.02 o
   0   1  12        0.94       -0.32      1.79 o
   1   1  12       11.96       11.23      1.72 o
   2   1  12        6.81        7.95      1.41 o
   3   1  12       36.28       34.51      3.53 o
   4   1  12        0.00        0.39      2.17 o
   5   1  12       12.51       10.63      2.50 o
   6   1  12        6.60        5.59      4.95 o
  -2   2  12        0.51       -2.04      3.49 o
  -1   2  12        0.05       -3.31      3.31 o
   0   2  12        4.42        3.13      2.66 o
   1   2  12        1.01        1.91      2.12 o
   2   2  12       86.61       87.76      3.68 o
   3   2  12       37.47       38.11      2.63 o
   4   2  12       12.94       13.47      1.77 o
   5   2  12       28.53       30.96      3.06 o
   6   2  12       15.51       16.92      5.31 o
   7   2  12        4.46       -1.68      7.85 o
  -1   3  12        0.91       -0.69      2.97 o
   0   3  12        0.54       -2.11      2.11 o
   1   3  12       30.47       25.63      3.00 o
   2   3  12       56.10       55.25      2.58 o
   3   3  12        2.18        3.47      1.42 o
   4   3  12       21.47       28.41      2.41 o
   5   3  12        7.74        7.34      1.73 o
   6   3  12        0.98       -1.83      1.83 o
   7   3  12        5.64       12.60      8.03 o
   0   4  12        3.00        0.11      5.00 o
   1   4  12       28.69       30.34      2.90 o
   2   4  12        0.07        0.44      2.00 o
   3   4  12       37.08       37.54      2.32 o
   4   4  12       48.35       53.83      3.64 o
   5   4  12        6.45        7.55      2.13 o
   6   4  12       17.38       17.63      3.37 o
   7   4  12       13.19       15.14      4.69 o
   1   5  12        1.47       -0.49      2.77 o
   2   5  12        7.70        8.20      2.88 o
   3   5  12       25.94       21.14      2.49 o
   4   5  12       10.11        8.96      2.12 o
   5   5  12       28.88       32.71      3.43 o
   6   5  12       42.00       53.26     11.57 o
   2   6  12       10.53        8.42      3.72 o
   3   6  12        3.00        1.18      2.57 o
   4   6  12       17.25       20.78      4.81 o
   5   6  12       32.93       28.58      2.68 o
   6   6  12        4.35        6.49      4.79 o
  -1  -3  13       28.80       24.58      3.89 o
   0  -3  13       20.29       20.65      2.44 o
   1  -3  13        1.97        1.78      2.69 o
  -1  -2  13        4.09        7.74      3.97 o
   0  -2  13        4.02       13.37      2.55 o
   1  -2  13        8.64       18.07      3.31 o
   2  -2  13       18.36       23.41      2.63 o
   3  -2  13        9.81        6.33      2.89 o
  -2  -1  13        6.02        1.69      3.36 o
  -1  -1  13        6.37        5.30      3.07 o
   0  -1  13        7.12        8.87      2.90 o
   1  -1  13        5.58        9.05      1.68 o
   2  -1  13       16.61       19.75      3.23 o
   3  -1  13        2.19        0.01      2.58 o
   4  -1  13       29.33       28.14      2.20 o
  -1   0  13        4.22        5.41      3.37 o
   0   0  13        0.08       -0.08      2.65 o
   1   0  13        5.12        5.43      1.73 o
   2   0  13        3.40        3.70      2.84 o
   3   0  13       16.94       23.63      3.69 o
   4   0  13       22.44       21.68      2.56 o
   5   0  13        0.34        2.02      4.91 o
  -1   1  13       12.19       11.32      3.21 o
   0   1  13        2.36        1.04      2.79 o
   1   1  13        0.31       -1.13      2.69 o
   2   1  13        4.57        1.60      3.02 o
   3   1  13       13.35       12.70      2.56 o
   4   1  13        0.57       -1.77      1.77 o
   5   1  13       15.90       14.06      1.95 o
   0   2  13        0.48       -2.43      2.43 o
   1   2  13       10.17       12.24      3.21 o
   2   2  13        9.68        8.19      4.10 o
   3   2  13        0.59        1.27      3.06 o
   4   2  13        0.73        1.42      2.20 o
   5   2  13       12.29       13.01      2.08 o
   0   3  13       18.53       19.87      3.69 o
   1   3  13       70.86       67.88      5.09 o
   2   3  13        5.48        5.47      2.41 o
   3   3  13       15.20       16.89      2.64 o
   4   3  13       19.29       24.07      4.42 o
   5   3  13        7.29        7.43      2.50 o
   1   4  13        3.81        5.99      3.15 o
   2   4  13       22.25       23.15      9.21 o
   3   4  13       38.74       41.59      2.95 o
   4   4  13        1.52        3.49      2.68 o
   5   4  13       25.12       26.47      3.56 o
   3   5  13       29.97       30.26      4.11 o
   4   5  13        5.32        1.77      2.51 o
   2   1  14        8.63        9.16      4.29 o
 
